# Supplementary material for: The developmental origins of sex-biased expression in cardiac development
Source: Biol Sex Differ. 2019 Sep 5;10:46. doi: 10.1186/s13293-019-0259-1 (PMC6727560; doi:10.1186/s13293-019-0259-1)
Supplement: Supplementary file 1 — Table S1. List of antibodies used for ChIP-seq (XLSX 9 kb) [file 13293_2019_259_MOESM1_ESM.xlsx]

## Sheet: Sheet1
Table S1. Antibodies used in this study.
Epitope	Antibody Type	Vendor	Catalog #	Lot #
IgG	Rabbit polyclonal	Vector	X0720	I-100
H3K4Me1	Rabbit polyclonal	Abcam	ab8895	GR305231-1
H3K27Me3	Mouse monoclonal	Abcam	ab6002	GR275911-2
H3K27Ac	Rabbit polyclonal	Abcam	ab4729	GR276932-1
