# Supplementary material for: The developmental origins of sex-biased expression in cardiac development
Source: Biol Sex Differ. 2019 Sep 5;10:46. doi: 10.1186/s13293-019-0259-1 (PMC6727560; doi:10.1186/s13293-019-0259-1)
Supplement: Supplementary file 2 — Table S2. Accession and metadata of all samples analyzed in this study (XLSX 10 kb) [file 13293_2019_259_MOESM2_ESM.xlsx]

## Sheet: Sheet1
Table S2. Accession and metadata of all samples analyzed in this study.
Datasets	Reference	Origin
GEO: GSE90516	Werner R, Schultz B, Huhn J, Jelinek J, Madzo J, Engel N: Sex chromosomes drive gene expression and regulatory dimorphisms in mouse embryonic stem cells. . Biology of Sex Differences 2017, 8:28	RNA-seq profiles of 6 male and 6 female mouse F1 hybrid embryonic stem cells (C57BL/6 x CAST/EiJ)
GEO: GSE76118	Li G, Xu A, Sim S, Priest JR, Tian X, Khan T, Quertermous T, Zhou B, Tsao PS, Quake SR et al: Transcriptomic Profiling Maps Anatomically Patterned Subpopulations among Single Embryonic Cardiac Cells. Dev Cell 2016, 39(4):491-507	Single-cell RNA-seq profiles of mouse hearts from developmental stages 8.5, 9.5 and 10.5 days post coitum (118, 949 and 1166 cells respectively) (CD1)
GNomEx database (https://b2b.hci.utah.edu/gnomex): 272R, 274R, 275-292R, 439R, 440R	DeLaughter DM, Bick AG, Wakimoto H, McKean D, Gorham JM, Kathiriya IS, Hinson JT, Homsy J, Gray J, Pu W et al: Single-Cell Resolution of Temporal Gene Expression during Heart Development. Dev Cell 2016, 39(4):480-490	Single-cell RNA-seq profile of neonatal mouse hearts (postnatal day 0) (129SV)
NCBI SRA: PRJNA375882 and	Li B, Qing T, Zhu J, Wen Z, Yu Y, Fukumura R, Zheng Y, Gondo Y, Shi L: A Comprehensive Mouse Transcriptomic BodyMap across 17 Tissues by RNA-seq. Sci Rep 2017, 7(1):4200	RNA-seq profiles of hearts from 2 male and 2 female C57BL/6JJcl 6-week old mice
Genome Sequence Archive (http://gsa.big.ac.cn): PRJCA000427)
The Genotype-Tissue Expression (GTEx) version 6.0 (phs000424.v6.p1, 2015-10-05) from dbGaP (approved protocol #9112)	Chen C-Y, Lopes-Ramos C, Kuijjer ML, Paulson JN, Sonawane AR, Fagny M, Platig J, Glass K, Quackenbush J, DeMeo DL: Sexual dimorphism in gene expression and regulatory networks across human tissues. bioRxiv 2016	RNA-seq profiles from adult human male and female hearts
