# Supplementary material for: The developmental origins of sex-biased expression in cardiac development
Source: Biol Sex Differ. 2019 Sep 5;10:46. doi: 10.1186/s13293-019-0259-1 (PMC6727560; doi:10.1186/s13293-019-0259-1)
Supplement: Supplementary file 3 — Dataset S1. Genes in blue/violet module eigengene (XLSX 29 kb) [file 13293_2019_259_MOESM3_ESM.xlsx]

## Sheet: Sheet1
Genes in Blue/Violet Module
0610030E20Rik
0610040B10Rik
1110001A16Rik
1110012L19Rik
1110018G07Rik
1110059E24Rik
1500004A13Rik
1700001L05Rik
1700007K13Rik
1700011M02Rik
1700013H16Rik
1700016D06Rik
1700019A02Rik
1700029P11Rik
1700042O10Rik
1700080O16Rik
1700084E18Rik
1700091H14Rik
1700094D03Rik
1700108F19Rik
1810007I06Rik
1810010H24Rik
1810055G02Rik
2010111I01Rik
2200002D01Rik
2210404J11Rik
2310009A05Rik
2310044G17Rik
2310061I04Rik
2410004B18Rik
2410076I21Rik
2410141K09Rik
2510003E04Rik
2610301B20Rik
2610307P16Rik
2610318N02Rik
2810013P06Rik
2810047C21Rik1
2900002K06Rik
3110001I22Rik
3110002H16Rik
3830417A13Rik
4632415L05Rik
4833420G17Rik
4930444A02Rik
4930444M15Rik
4930453N24Rik
4930461G14Rik
4930502E18Rik
4930519F16Rik
4930524B15Rik
4930528D03Rik
4930558J18Rik
4930591A17Rik
4931406P16Rik
4931428F04Rik
4933403G14Rik
4933404K08Rik
5031425E22Rik
5430417L22Rik
5730405O15Rik
6330410L21Rik
6430706D22Rik
8430419L09Rik
9030617O03Rik
9130008F23Rik
9130011E15Rik
9430037G07Rik
A230072E10Rik
A430005L14Rik
A430078G23Rik
A730036I17Rik
A930004D18Rik
A930024E05Rik
AA414768
AA467197
AI450353
AI464131
AI662270
AI987944
AU040320
Aard
Aass
Abcb1a
Abcb1b
Abcb7
Abcc5
Abcd1
Abcd4
Abcf1
Abhd4
Abhd5
Abhd6
Abt1
Acacb
Acot2
Acot9
Acss1
Actb
Actc1
Actr1a
Adam15
Adam1a
Adam22
Adamts10
Adamts9
Adcy9
Adh1
Adi1
Adipor2
Adora2b
Adrb3
Adrbk2
Aes
Aff3
Aga
Agfg1
Aggf1
Agpat6
Agpat9
Agtrap
Aifm1
Aim2
Akap12
Akap17b
Akip1
Akr1e1
Akt1
Akt3
Aldh1a2
Aldh3a1
Alg13
Alg6
Alg9
Alkbh3
Alox5ap
Amer1
Ammecr1
Amph
Anapc7
Ankrd13c
Ano1
Anp32e
Anxa8
Ap1ar
Ap2b1
Ap3b1
Ap4s1
Apcdd1
Apex2
Api5
Aplf
Apoa1bp
Apobec3
Apod
Apold1
Apom
Apoo
Apool
Apopt1
Aptx
Aqp8
Araf
Areg
Arfgef1
Arhgap4
Arhgef10l
Arhgef11
Arhgef2
Arhgef25
Arid1b
Arid3b
Arih2
Arl14epl
Arl8a
Armc1
Armcx1
Armcx5
Arxes1
Arxes2
Aspg
Ass1
Asxl2
Atad2
Atf7ip2
Atg4a
Atp10a
Atp10d
Atp5f1
Atp6ap1
Atp6ap2
Atpaf1
Atrx
Atxn1l
Atxn7l1
Aurkc
Axin2
B3galt4
B4galnt2
B4galt5
BC017158
BC021614
BC022687
BC026585
BC065397
BC068281
Bbs9
Bcap31
Bcl2l15
Bend4
Bet1l
Bex1
Bex4
Bhlhb9
Bicd2
Bik
Birc6
Birc7
Bloc1s2a
Blzf1
Bmi1
Bola3
Boll
Brca1
Brcc3
Bscl2
Bsdc1
Btbd11
Btbd9
Btg1
Bzw2
C130074G19Rik
C1galt1c1
C1qbp
C2cd3
C330007P06Rik
C330018D20Rik
C430049B03Rik
C78339
Cab39
Calcoco2
Camk2b
Camk2n2
Camta1
Capsl
Car12
Car6
Casd1
Casp3
Casz1
Cbfa2t2
Cbr3
Cbx2
Cbx8
Ccdc107
Ccdc152
Ccdc163
Ccdc171
Ccdc28b
Ccdc50
Ccdc59
Ccdc6
Ccdc78
Ccdc85a
Ccdc91
Ccl2
Ccnb1ip1
Ccnc
Ccnd3
Ccnh
Ccnj
Ccno
Ccny
Cd24a
Cd4
Cd81
Cd82
Cd97
Cdc25a
Cdc37l1
Cdc42se2
Cdk11b
Cdk16
Cdk17
Cdk19
Cdk5rap2
Cdk6
Cdkl5
Cdkn1c
Cdo1
Cds2
Cdv3
Cdyl2
Cecr2
Cend1
Cenpi
Cenpv
Cep110
Cep192
Cep57
Cep76
Cep95
Cept1
Cercam
Cetn2
Cetn4
Chaf1a
Chchd6
Chd7
Chfr
Chic1
Chic2
Chmp4c
Chn1
Chrd
Chsy1
Cirbp
Cisd3
Clca6
Clcn3
Clcn6
Clptm1l
Cmklr1
Cmtm6
Cmtm7
Cndp2
Cnksr2
Cnn2
Cnpy1
Cnr2
Cntf
Cntln
Cobl
Col23a1
Col9a2
Coq3
Coro1b
Coro2b
Cox17
Cox5a
Cox7a1
Cox7b
Cpa2
Cpn1
Cpxm1
Crabp1
Cradd
Crcp
Creld2
Crispld2
Crtac1
Cry1
Cryba1
Crybg3
Csnk2a2
Cspg5
Csrnp2
Csrnp3
Cstf2
Cstf3
Ctf1
Ctnnb1
Ctnnd1
Ctps
Ctps2
Ctsw
Cyb5r4
Cyb5rl
Cyp4f13
Cyp4f16
Cyp4f17
Cyp4f39
D16Ertd472e
D1Ertd622e
D230025D16Rik
D630023F18Rik
D930048N14Rik
Dab1
Dact1
Dak
Dazl
Dcaf12l1
Dcbld1
Dclk2
Dcp2
Dcun1d3
Dcun1d4
Dcun1d5
Ddost
Ddt
Ddx11
Ddx17
Ddx3x
Ddx43
Defb42
Dennd4a
Dennd6a
Derl1
Derl2
Derl3
Dffa
Dgka
Dhdh
Dhx57
Diap2
Dicer1
Dimt1
Dip2c
Dis3l
Dkc1
Dmc1
Dna2
Dnahc8
Dnajb11
Dnajb13
Dnajb6
Dnase2a
Dnmt3a
Dnmt3l
Dock1
Dpcd
Dpf1
Dpm1
Dppa5a
Dpys
Dpysl4
Dpysl5
Dscr3
Dstyk
Dtnbp1
Dtx3
Dusp19
Dusp6
Dusp9
Dync1h1
Dync1li1
Dzip1l
Dzip3
E130102H24Rik
E2f2
E2f7
EU599041
Eaf2
Ebp
Ebpl
Eda
Eda2r
Eef1e1
Efcab2
Efhc2
Efnb3
Efr3b
Egln1
Eid2b
Eif1ax
Eif1b
Eif4e
Eif4ebp2
Eif4g3
Elavl2
Elk1
Elmo1
Elovl4
Elovl5
Emd
Eml4
Enpp3
Epas1
Epb4.1l1
Epb4.1l4b
Epc1
Eps15l1
Eras
Erc1
Eri1
Eri2
Erich1
Ero1lb
Esrp1
Etfa
Ets2
Etv3
Evl
Exoc6b
Exoc7
Eya3
F420014N23Rik
F8a
Fabp4
Fadd
Fads6
Fahd2a
Fam117b
Fam122b
Fam131b
Fam169a
Fam174a
Fam174b
Fam178a
Fam189a2
Fam195b
Fam211a
Fam213b
Fam220a
Fam25c
Fam35a
Fam3a
Fam49a
Fam50a
Fam57a
Fam78a
Fam81a
Fam84b
Fam92a
Fbp2
Fbxl5
Fbxo15
Fbxo18
Fbxo25
Fbxo5
Fbxo6
Fbxo7
Fbxw7
Fcgr3
Fdx1
Fen1
Fetub
Fgd1
Fgf13
Fgf18
Fgf4
Fgr
Fitm2
Fkbp11
Fkbp6
Fmr1
Fmr1nb
Fnbp1l
Foxi3
Foxr1
Frem2
Frmd7
Fryl
Fsbp
Fth1
Fubp1
Fuca1
Fundc1
Fut11
Fxr1
Fzd6
Fzd7
G6pc3
Gabarapl2
Gabrb3
Galnt11
Galnt2
Galnt7
Gan
Ganc
Gapvd1
Gatc
Gatsl2
Gbgt1
Gdap10
Gde1
Gemin8
Gfm1
Gga2
Gjb1
Gjb3
Gjb4
Gkap1
Glce
Glrx2
Glt25d1
Gm10324
Gm10364
Gm10664
Gm11517
Gm13363
Gm13580
Gm15446
Gm15545
Gm15760
Gm16023
Gm1631
Gm16702
Gm16973
Gm1943
Gm2694
Gm3435
Gm364
Gm4262
Gm4636
Gm4984
Gm5113
Gm5176
Gm5622
Gm5635
Gm7120
Gm7609
Gm8267
Gm9112
Gmpr2
Gna14
Gna15
Gnl2
Gnpda2
Gnpnat1
Gnptg
Golph3l
Gon4l
Got1
Gpat2
Gpatch1
Gpatch8
Gpd1
Gpd1l
Gpr151
Gpr160
Gpr161
Gpr180
Gprasp1
Gprasp2
Gprc5b
Gpsm3
Gpt
Gpt2
Gramd1b
Grb7
Gsdmd
Gsg2
Gspt2
Gss
Gstm2
Gstt2
Gtf2h2
Gtf2ird2
Gtf3c2
Gtsf1
Gys1
H2-D1
H2-Eb1
H3f3b
H6pd
Hacl1
Hap1
Hat1
Haus2
Haus7
Hccs
Hdac6
Hdac8
Heatr5a
Hebp1
Hectd1
Helz
Herc2
Hiat1
Hist1h1t
Hist1h2aa
Hist1h2ba
Hist3h2bb-ps
Hmgb3
Hnrnph2
Homer2
Hormad1
Hormad2
Hpcal1
Hpgd
Hprt
Hps3
Hps5
Hsd17b11
Hsdl1
Hsf2bp
Hsp90ab1
Htatip2
Hus1
Hus1b
Huwe1
Hyls1
Icmt
Idh3g
Ier3ip1
Ifnar2
Ift172
Ift80
Ift88
Igbp1
Igf2bp3
Igfbp2
Igll1
Ikbkg
Il11
Il13ra1
Il17rd
Il18bp
Il1r1
Il1rl1
Il1rn
Il33
Il34
Il5ra
Il6ra
Ilf3
Immt
Impa1
Impad1
Ing4
Inpp1
Inpp5d
Insig1
Insm1
Ints12
Ipo8
Ippk
Irak1bp1
Irak2
Irf5
Isg15
Isoc2a
Ist1
Itga9
Itgb3
Itgb3bp
Itpka
Jam2
Jarid2
Kank1
Kank4
Kcnd1
Kctd12b
Kctd18
Kctd5
Kctd6
Kdelr2
Kdm2b
Kdm3b
Kdm5b
Kdm5c
Kdm6a
Kdm8
Khdrbs1
Khdrbs3
Khk
Kif11
Kif24
Kif4
Kif5a
Kiss1
Klb
Klf10
Klf7
Klf8
Klhdc9
Klhl15
Klhl20
Klhl22
Klk1
Klk10
Klk11
Kntc1
Kpna6
Kxd1
LOC100504703
Lacc1
Lace1
Lactb2
Lage3
Lamb1
Lamtor5
Larp1
Lax1
Ldoc1
Lefty2
Lemd3
Leo1
Lepre1
Leprotl1
Lgals8
Lgalsl
Lgi2
Limk2
Lin9
Llph
Lmf1
Lmln
Lonp1
Lonrf2
Lonrf3
Lpar1
Lpar2
Lpar6
Lphn2
Lpl
Lrch2
Lrmp
Lrp12
Lrp2
Lrrc1
Lrrc34
Lrrc51
Lrrc57
Lrrc71
Lrrfip2
Lsg1
Lsm14b
Lst1
Ly6a
Lyrm7
Lyrm9
Lysmd4
Macrod2
Mael
Mageb16
Maged1
Maged2
Magee1
Mageh1
Maneal
Manf
Maoa
Map7d2
Mapk12
Mapk4
Mapkapk2
Mars2
Marveld3
Masp2
Mboat1
Mbtd1
Mbtps2
Mcf2l
Mcts2
Mdn1
Mecp2
Med12
Med23
Med31
Megf11
Mesdc2
Mettl10
Mettl5
Mettl8
Mex3a
Mfap1b
Mfge8
Mfng
Mfsd7b
Mgat3
Mgst1
Mgst2
Minos1
Minpp1
Mir1186
Mir1192
Mir1193
Mir134
Mir17
Mir196a-1
Mir19b-1
Mir1b
Mir5135
Mir669c
Mir680-2
Mir682
Mir713
Mirlet7a-1
Mirlet7g
Mlana
Mllt10
Mlxip
Mms19
Mob3a
Morc3
Morf4l2
Morn2
Mpp1
Mpv17
Mras
Mreg
Mrfap1
Mrpl39
Mrps6
Mrs2
Msl3
Msln
Mtap
Mtcp1
Mterf
Mterfd1
Mthfd1
Mtm1
Mtmr1
Mtmr12
Mtmr4
Mtmr7
Mtus2
Mtx2
Mul1
Myb
Mycn
Myh13
Myl2
Myo1f
Myo5c
Myo9b
N4bp2
Naa60
Nabp2
Nanp
Nap1l2
Napg
Nbr1
Ncapd2
Nde1
Ndn
Ndst2
Ndufa1
Ndufaf2
Ndufaf4
Ndufaf6
Ndufb11
Ndufb4
Ndufb6
Neb
Nefh
Neil1
Nek2
Nelfcd
Nell2
Neto2
Nfatc2ip
Nfkb1
Nfkbiz
Ngfrap1
Nhlrc3
Nkain1
Nkap
Nkd2
Nkrf
Nlrp12
Nlrp4f
Nlrp5-ps
Nmb
Nmd3
Nmnat2
Nnat
Nnmt
Nnt
Nol11
Nono
Notch2
Noxo1
Npff
Nphp1
Nphs1
Npl
Nppb
Nptx1
Npy1r
Nr2c1
Nr3c1
Nradd
Nrbf2
Nsmce1
Nt5c3l
Nt5dc2
Ntn1
Ntpcr
Nup62cl
Nupl1
Nxt2
Oaz2
Ocrl
Odf2l
Ofd1
Ogt
Ooep
Ormdl1
Ormdl3
Osbpl10
Osbpl2
Ostf1
Otud5
Otud6a
P2rx7
P4htm
Pacs2
Padi4
Pafah2
Pan2
Paqr4
Pbdc1
Pbk
Pbx2
Pcbd1
Pced1a
Pclo
Pcyt1a
Pde3b
Pde6d
Pde7a
Pde8a
Pdk3
Pdpr
Pdxp
Pdzd11
Pecam1
Pecr
Peg3
Peg3as
Perp
Pex1
Pex11c
Pex13
Pex3
Pfkfb4
Pfkl
Pgk1
Pglyrp1
Pgpep1l
Phf11a
Phf11d
Phf17
Phf20
Phf7
Phf8
Phka1
Phka2
Phlda2
Pibf1
Piga
Pigl
Pigp
Pigs
Pik3c3
Pilra
Pin4
Pink1
Pisd-ps2
Piwil2
Pja1
Pkd2l2
Pla1a
Pla2g10
Pla2g12a
Plac8
Plag1
Plekha1
Plekhf1
Plekhf2
Plekhg1
Plekhm3
Plin3
Plxna3
Pmaip1
Pmpca
Pnma3
Pnma5
Pno1
Pnpla7
Pnrc1
Poc5
Pofut2
Pola1
Pola2
Pole3
Pomt2
Pou2f3
Ppap2b
Ppcs
Ppfia1
Ppm1a
Ppm1d
Ppm1h
Ppme1
Ppp1r16b
Ppp1r26
Ppp1r9a
Ppp1r9b
Ppp2r2c
Ppp2r5a
Ppp2r5d
Ppp3ca
Ppwd1
Praf2
Pramel6
Pramel7
Prap1
Prcp
Prdm10
Prdm14
Prdm5
Prdx4
Prickle3
Prkaa2
Prkag2
Prkcd
Prkch
Prmt10
Prom1
Prpf18
Prps1
Prps2
Prr5l
Prss12
Prss35
Prss42
Prss53
Prss8
Prune
Psap
Psd4
Psma1
Psma8
Psmc5
Psmd10
Psmd12
Psmd2
Psmd5
Psors1c2
Pspc1
Pstk
Pstpip1
Ptdss1
Ptplad1
Ptpmt1
Ptpn3
Ptprj
Ptprk
Pum1
Pus7l
Pygo1
R3hdm4
Rab11fip3
Rab19
Rab33a
Rab34
Rab3a
Rab3b
Rab7l1
Rab9
Rabif
Rac3
Rad17
Rad50
Ralb
Rapgef3
Rasl11b
Rassf3
Rassf5
Rbbp7
Rbm12b1
Rbm12b2
Rbm17
Rbm4
Rbm41
Rbm43
Rbm44
Rbm4b
Rbmx2
Rchy1
Rcn1
Rcor3
Rcsd1
Ren1
Renbp
Repin1
Rer1
Rere
Rerg
Rfc1
Rffl
Rfk
Rfx3
Rfx5
Rfxap
Rgp1
Rhbdd2
Rhov
Rhox1
Rhox9
Rhpn2
Rian
Ribc1
Rilpl1
Rimkla
Rims1
Riok1
Ripk1
Rltpr
Rnaseh2b
Rnd1
Rnf10
Rnf122
Rnf123
Rnf14
Rnf144a
Rnf149
Rnf2
Rnf219
Rnu12
Rpap3
Rpe
Rpgr
Rpl10
Rpl10l
Rpl36a
Rpl39l
Rpl3l
Rpp30
Rps15a-ps4
Rps4x
Rps6ka2
Rps6ka3
Rps6ka5
Rragb
Rragd
Rrbp1
Rspry1
Rtkn
Rundc3b
Ryr2
S1pr1
Sae1
Sap30l
Sash1
Sc4mol
Scara3
Sccpdh
Scd2
Scmh1
Scml2
Sco1
Scp2
Sdc4
Sdf2l1
Sdr39u1
Sec11a
Sec11c
Sec14l4
Sec24c
Sema3e
Sema6a
Sepsecs
2017-09-06
Serp2
Serpinb6c
Serpinb8
Serpinb9b
Serpini1
Setdb2
Sf3b2
Sfrp1
Sgms1
Sgol2
Sh3gl2
Shc2
Shfm1
Siah1b
Siah2
Sik3
Sike1
Simc1
Sin3b
Sipa1l1
Sirpa
Ska3
Skp2
Slain2
Slc11a2
Slc16a1
Slc16a13
Slc16a2
Slc19a2
Slc1a1
Slc1a3
Slc1a4
Slc20a2
Slc25a14
Slc25a20
Slc25a32
Slc25a33
Slc25a37
Slc25a43
Slc25a5
Slc30a5
Slc33a1
Slc35a2
Slc35b3
Slc35e1
Slc35f2
Slc37a2
Slc37a4
Slc39a11
Slc39a6
Slc41a1
Slc43a3
Slc46a1
Slc47a1
Slc4a11
Slc4a2
Slc4a5
Slc4a8
Slc5a1
Slc5a5
Slc6a8
Slc9a3r2
Slco4a1
Slco4c1
Slfn9
Smad4
Smarcc1
Smc1a
Smc1b
Smchd1
Smox
Sncg
Snhg1
Snora15
Snora23
Snora44
Snora69
Snora70
Snora74a
Snord111
Snord49b
Snord67
Snrnp27
Snrnp35
Snrpa1
Snx12
Snx25
Snx27
Snx4
Soat2
Soga3
Sohlh2
Sord
Sox11
Spata5
Spats2l
Spdl1
Specc1l
Spg21
Spic
Spns2
Spryd7
Spta1
Sptlc1
Srd5a3
Srgn
Srl
Srp14
Srxn1
Ssr4
St3gal1
St3gal4
St5
St6galnac2
St8sia6
Stag3
Star
Stat1
Stat2
Stat6
Steap1
Stk25
Stk31
Stk35
Strn
Sun1
Suox
Supt3
Suv39h2
Swt1
Syap1
Syce1
Sycp1
Syne1
Syngr2
Syngr4
Sytl3
Taco1
Tada2a
Taf1
Taf4b
Taf7l
Taf8
Tagln3
Tanc1
Taz
Tbc1d12
Tbc1d19
Tbc1d23
Tbc1d25
Tbc1d5
Tbkbp1
Tbl1x
Tbrg1
Tbx20
Tcaim
Tceal7
Tceanc
Tcf15
Tcte2
Tctex1d2
Tdp1
Tdp2
Tdrd5
Tdrd7
Tesc
Tet2
Tex11
Tex19.1
Tex19.2
Tex264
Tex30
Tex40
Thada
Thbd
Thoc2
Thumpd1
Timm17b
Timm8a1
Timm8a2
Tktl1
Tktl2
Tlcd2
Tm2d1
Tm7sf2
Tmco4
Tmed4
Tmem100
Tmem129
Tmem138
Tmem159
Tmem161b
Tmem185b
Tmem199
Tmem229b
Tmem231
Tmem246
Tmem35
Tmem41b
Tmem48
Tmem50b
Tmem70
Tmem88
Tmem9b
Tmsb15a
Tmsb15b1
Tnfrsf22
Tnfsf11
Tnip2
Tnk1
Tom1
Tom1l1
Tox4
Tpi1
Traf2
Trap1a
Trappc2
Trdmt1
Trib2
Trim13
Trim2
Trim32
Trim37
Trmt12
Trmt2b
Tro
Trp53i11
Trp73
Trpc2
Trps1
Trpv2
Tsc2
Tsc22d1
Tsnax
Tspan17
Tspan3
Tspo2
Tsr2
Tst
Tsx
Ttc23
Ttc32
Ttc39c
Ttc7b
Ttc8
Ttl
Tub
Tuba3a
Tuba3b
Tubb2a
Tubb6
Txn2
Txndc5
Txnl1
Tysnd1
Uap1
Uba1
Ubap1
Ube2a
Ube2d3
Ube2dnl1
Ube2g2
Ube2l6
Ube2w
Ubl4
Ubox5
Ubp1
Uchl1
Ugt8a
Umps
Ung
Upf3b
Usp1
Usp13
Usp22
Usp26
Usp3
Usp44
Usp46
Usp6nl
Usp9x
Utp14b
Utp18
Uxt
Vamp8
Vash2
Vax2os
Vbp1
Vegfa
Vegfc
Vkorc1
Vma21
Vmn1r65
Vprbp
Vpreb1
Vpreb3
Vps37c
Vsig10
Vstm5
Was
Wbp1l
Wbp2nl
Wbp5
Wdfy3
Wdr1
Wdr45
Wdr48
Wdr59
Wdyhv1
Wfdc2
Wfs1
Wibg
Wnk3
Wnt8a
Wrnip1
Wsb1
Xlr3a
Xlr3b
Xlr3c
Xlr4a
Xlr5a
Xlr5b
Xylt1
Yaf2
Yes1
Yipf6
Yrdc
Yy2
Zbed3
Zbtb10
Zbtb44
Zbtb7b
Zc3h15
Zc3h8
Zc3hav1
Zcwpw1
Zdhhc13
Zdhhc6
Zfp105
Zfp111
Zfp169
Zfp182
Zfp185
Zfp189
Zfp275
Zfp28
Zfp300
Zfp317
Zfp330
Zfp365
Zfp398
Zfp41
Zfp449
Zfp54
Zfp57
Zfp59
Zfp605
Zfp61
Zfp709
Zfp719
Zfp819
Zim3
Zkscan17
Zkscan8
Zmpste24
Zmym1
Zmym3
Zmynd8
Zranb3
Zrsr1
Zrsr2
Zscan12
Zscan5b
Zwilch
Zyg11a
