# Supplementary material for: The developmental origins of sex-biased expression in cardiac development
Source: Biol Sex Differ. 2019 Sep 5;10:46. doi: 10.1186/s13293-019-0259-1 (PMC6727560; doi:10.1186/s13293-019-0259-1)
Supplement: Supplementary file 4 — Dataset S2. Ingenuity Pathway Analysis Upstream Regulators (XLSX 9 kb) [file 13293_2019_259_MOESM4_ESM.xlsx]

## Sheet: Sheet1
Upstream Regulators for BV XX TFs EREs
Upstream Regulator	Molecule Type	p-value of overlap	Target molecules in dataset
MAX	transcription regulator	0.000265	JARID2,RBBP7
MYCN	transcription regulator	0.00234	JARID2,RBBP7
GRK5	kinase	0.00867	NFKB1
DAZ2	translation regulator	0.013	PRDM14
PTPN11	phosphatase	0.013	TP73
MYC	transcription regulator	0.0132	JARID2,RBBP7
Upstream Regulators for BV XY TFs EREs
Upstream Regulator	Molecule Type	p-value of overlap	Target molecules in dataset
IRF9	transcription regulator	0.000118	STAT1,STAT2
NPC1	transporter	0.000547	STAT1,STAT2
IL12B	cytokine	0.00457	STAT1
IL12A	cytokine	0.00912	STAT1
IFNAR1	transmembrane receptor	0.0227	STAT1
EIF2AK2	kinase	0.0316	STAT1
HMGA1	transcription regulator	0.0316	BRCA1
CSF1	cytokine	0.036	STAT1
KIT	transmembrane receptor	0.036	STAT1
TNFSF11	cytokine	0.036	STAT1
GATA2	transcription regulator	0.0448	MYB
POU5F1	transcription regulator	0.0448	KDM2B
