# Supplementary material for: The developmental origins of sex-biased expression in cardiac development
Source: Biol Sex Differ. 2019 Sep 5;10:46. doi: 10.1186/s13293-019-0259-1 (PMC6727560; doi:10.1186/s13293-019-0259-1)
Supplement: Supplementary file 5 — Dataset S3. Topology analysis for protein-protein interaction networks (XLSX 141 kb) [file 13293_2019_259_MOESM5_ESM.xlsx]

## Sheet: ES cells
Id	Sex	Degree	Closness centrality	Betweeness centrality	Modularity_Class	Shared Condition
AA986860	M	1	0.153094	0	1
Abcb1b	F	4	0.275528	447.503	0					Important nodes based on combination of Degree, Betweenness and Closness centraliry
Abcb7	F	1	0.189754	0	3
Abcd1	F	3	0.223811	297.511	3
Abo	F	1	0.185867	0	2					Important nodes based on Degree analysis
Acot9	F	1	0.204375	0	3
Actc1	M	17	0.303883	2238.3	0
Actg2	F	11	0.264024	392.684	0					Important nodes based on Betweenness centraliry analysis
Actn3	M	14	0.272292	1286.48	0
Adam12	F	3	0.251608	839.773	0
Adamts12	F	9	0.271701	142.448	0					Important nodes based on Closness centraliry analysis
Adamts3	M	13	0.277359	1892.32	0
Adamts8	F	6	0.265479	21.4247	0
Adipor2	M	1	0.200192	0	2					Shared genes with WGCNA analysis results
Aff2	F	2	0.217891	102.277	1
Aga	F	5	0.191496	116.67	1
Agrn	M	11	0.303442	419.377	0					Un-shared genes with WGCNA analysis results
Aifm1	F	14	0.292114	2159.33	3
Aim2	M	3	0.250902	517.836	2
Ak7	F	3	0.196423	641.062	5
Aldoc	M	8	0.269016	1447.69	1
Ammecr1	F	6	0.273961	759.892	1
Angptl2	F	1	0.215713	0	0
Ankrd45	F	1	0.230062	0	0
Ano3	F	1	0.195931	0	0
Anp32a	M	2	0.205111	169.486	1
Anxa1	F	21	0.297529	2448.17	3
Anxa11	M	4	0.24636	493.973	1
Anxa3	F	5	0.255406	38.859	1
Anxa5	F	36	0.343202	7762.6	0
Aox4	F	4	0.217588	173.446	3
Ap1m2	M	4	0.256663	566.533	1
Ap1s2	F	9	0.263801	2007.79	3
Apex2	F	1	0.20174	0	0
Apln	M	7	0.262804	103.988	3
Aplnr	M	7	0.269711	148.93	3
Apoa2	M	17	0.291705	1532.57	0
Apobec2	F	4	0.221515	13.952	0
Apold1	F	4	0.260942	949.772	3
Apom	F	6	0.245779	303.921	1
Apoo	F	8	0.256768	1225.63	3
Apool	F	8	0.284675	2440.67	0
Arhgap31	F	1	0.207904	0	0
Arhgdib	F	5	0.243485	314.676	2
Arhgef16	M	3	0.227058	94.7674	1
Arrb1	M	13	0.279215	3038.75	3
Atg4a	F	3	0.258571	1120.19	2
Atp12a	M	7	0.270996	938.81	0
Atp2a3	M	3	0.240955	120.597	3
Atp2b4	F	3	0.230062	128.03	3
Atp6ap1	F	6	0.269016	2677.14	0
Atp6ap2	F	11	0.273482	1645.74	0
Atrx	F	14	0.310054	5015.93	3
AU015836	F	3	0.220113	252.689	1
AU022751	F	5	0.230741	972.407	3
Aurkc	F	5	0.265142	472.561	3
Axin2	M	26	0.314573	3940.86	0
Axl	F	10	0.306562	171.997	0
B3galnt1	F	6	0.228217	2282.5	2
Baz2b	F	3	0.232627	158.812	3
Bcap31	F	8	0.27006	1817.82	3
Bcl6b	M	4	0.286368	1633.48	0
Bclaf3	#N/A	1	0.137764	0	3
Bex1	F	3	0.184988	275.753	1
Bex2	F	4	0.187819	359.676	1
Bex4	F	2	0.158201	0	1
Bgn	F	41	0.322514	4817.59	0
Birc7	F	4	0.256452	97.9995	3
Bmi1	F	19	0.322348	5287.32	3
Bmp4	M	53	0.347199	11966.2	0
Bnipl	M	2	0.256557	324.99	1
Bspry	M	5	0.235427	1406.86	1
Btg1	M	1	0.164434	0	0
C1galt1c1	F	5	0.136028	934.5	3
Cachd1	M	2	0.179421	625	3
Cacna1b	M	6	0.271113	1269.95	3
Calcoco2	F	6	0.244531	510.358	3
Cald1	F	11	0.274802	543.47	0
Camk2b	F	10	0.277728	2662.77	3
Capn2	F	7	0.275528	385.646	0
Capn6	M	1	0.178704	0	4
Car2	M	4	0.239847	124.384	0
Card10	M	2	0.230401	28.7849	3
Casp12	F	4	0.268209	148.595	0
Casp8	F	16	0.318413	4078.44	2
Cav1	F	25	0.327406	4337.37	0
Cbs	M	6	0.252521	1257.35	3
Ccnd2	F	12	0.306262	816.349	0
Cd248	F	8	0.276624	625	0
Cd44	F	56	0.365441	11982.5	0
Cd84	F	2	0.233321	12.4597	2
Cdc42bpa	F	3	0.218423	1561.4	3
Cdc42bpg	M	1	0.213725	0	0
Cdh1	M	67	0.3753	21803.4	0
Cdh11	F	12	0.284675	1687.02	0
Cdk5rap3	M	2	0.222459	52.0826	3
Cdkn1b	M	16	0.316321	3812.65	0
Cdkn1c	M	4	0.25181	556.016	1
Cds1	M	1	0.218347	0	3
Cdx1	M	13	0.298664	2151.62	0
Cdx2	M	16	0.304031	557.212	0
Celsr3	M	2	0.213506	32.087	2
Cenpi	F	7	0.256242	1273.83	3
Cetn2	F	6	0.262694	818.378	3
Cgn	M	5	0.27638	625.499	0
Chic1	F	7	0.234106	815.5	3
Chit1	F	7	0.265367	832.945	0
Chm	F	5	0.220345	1514.74	1
Chst3	F	3	0.245779	1.93558	0
Clca1	F	1	0.231766	0	0
Clcn5	F	4	0.238476	459.493	3
Cldn4	M	12	0.294866	187.693	0
Cldn6	M	4	0.277359	0	1
Cldn7	M	14	0.291027	2406.29	1
Cndp2	F	3	0.234194	33.5079	0
Cnksr2	F	4	0.24114	251.341	3
Cntln	F	5	0.289547	942.983	3
Col11a1	F	23	0.289012	795.966	0
Col12a1	F	22	0.289949	608.951	0
Col1a1	F	50	0.345475	5085.36	0
Col1a2	F	48	0.331568	4752.72	0
Col3a1	F	42	0.311598	1421.7	0
Col4a1	F	35	0.321026	879.666	0
Col4a2	F	28	0.308679	733.061	0
Col4a5	F	26	0.322348	2870.43	0
Col5a1	F	37	0.305813	2485.07	0
Col5a2	F	33	0.304179	774.039	0
Col8a1	F	17	0.281475	1014.73	0
Col9a2	F	18	0.297246	115.506	0
Commd3	F	4	0.244818	2069.95	3
Coro1a	M	11	0.279839	2005.14	2
Coro2b	F	3	0.250902	109.979	0
Cox7b	F	1	0.169648	0	3
Cpa6	F	2	0.203511	70.65	2
Cpe	F	2	0.203247	69.4494	2
Cpn1	F	1	0.212492	0	2
Crb3	M	7	0.280089	968.261	1
Crct1	F	1	0.198352	0	1
Crmp1	M	10	0.27847	1858.13	2
Csf1	F	29	0.329474	3286.61	0
Csgalnact1	F	4	0.247627	6.51066	0
Cstf2	F	6	0.240769	330.059	1
Ctsc	M	7	0.224132	2090.98	1
Ctsk	F	14	0.294588	2779.51	0
Cxcl14	F	1	0.221593	0	3
Cyp1b1	F	6	0.287024	985.5	0
Cyp26a1	M	6	0.256557	648.02	3
Dazl	F	19	0.291298	7370.51	3
Ddr2	F	11	0.278346	762.334	0
Diap1	M	8	0.287024	479.025	0
Diap2	F	8	0.287024	2083.72	1
Dkk2	F	9	0.270294	941.461	0
Dkk3	F	11	0.283643	1388.71	0
Dll1	M	8	0.287024	1106.05	2
Dll3	M	2	0.223332	0	2
Dmrtb1	F	4	0.203313	1856.89	1
Dnah8	F	2	0.208736	110.153	3
Dnajb4	F	1	0.210208	0	3
Dnajc5g	F	1	0.162555	0	3
Dnmt3b	M	14	0.305217	1595.45	0
Dok2	M	2	0.234809	0	2
Dpysl3	F	9	0.278842	624.528	2
Dpysl4	F	6	0.254782	27.8449	2
Dpysl5	M	7	0.256663	242.219	2
Dusp11	M	2	0.203445	17.1925	1
Dusp6	M	5	0.26503	417.798	2
Dusp9	F	2	0.222538	146.219	1
Dynlt3	F	3	0.211988	183.616	3
Dzip3	F	7	0.248907	695.479	3
E2f7	M	2	0.211844	46.1695	1
Ebp	F	2	0.208458	0	3
Edil3	F	1	0.224292	0	0
Efemp1	F	9	0.294727	94.3977	0
Efemp2	F	12	0.27934	23.9801	0
Efhc2	F	1	0.182348	0	3
Efnb1	F	14	0.292387	1506.66	2
Efnb2	M	17	0.293759	711.351	2
Efnb3	M	13	0.285454	277.092	2
Egfl6	F	1	0.192497	0	3
Ehd2	F	3	0.251002	28.6863	3
Eif1ax	F	5	0.252623	201.927	3
Eif2s3x	F	15	0.280717	5353.89	3
Eif4ebp2	M	1	0.210703	0	1
Emb	M	1	0.186033	0	0
Eml2	M	2	0.219418	602.281	1
Emp1	F	1	0.216609	0	0
Eno1b	F	5	0.239663	342.967	1
Eno3	M	11	0.263136	845.576	1
ENSMUSG00000028536	M	3	0.233147	0	1
ENSMUSG00000031118	#N/A	1	0.214899	0	0
ENSMUSG00000061633	#N/A	1	0.169648	0	3
Eomes	M	15	0.300817	318.458	0
Epha1	M	12	0.295144	1014.06	2
Ephb3	M	9	0.288346	588.826	2
Ephx1	F	4	0.230996	28.2375	0
Ereg	F	5	0.275407	56.5205	0
Esrp1	M	12	0.296964	3351.98	1
Evx1	M	4	0.263468	625	0
F11r	M	10	0.294173	258.918	0
F2r	F	13	0.280592	796.172	3
Fads3	F	3	0.239939	304.584	1
Fam114a1	F	3	0.205246	631.141	0
Fam120c	F	3	0.212925	998.482	1
Fam150a	F	1	0.200192	0	2
Fam198b	F	1	0.222934	0	0
Fam20a	F	12	0.286761	1249	0
Fam83h	M	1	0.222934	0	0
Fam92a	F	2	0.194109	50.0156	2
Fat2	F	1	0.25181	0	0
Fbln2	F	19	0.289815	258.173	0
Fbln5	F	12	0.280215	137.294	0
Fbn1	F	38	0.314415	1238.88	0
Fbp2	F	5	0.240492	211.219	1
Fetub	F	5	0.251305	548.899	1
Fgd3	F	1	0.167246	0	1
Fgd5	M	1	0.258785	0	0
Fgf8	M	27	0.319551	5009.7	0
Fibin	F	3	0.217512	1249	4
Fign	M	1	0.176786	0	3
Fkbp6	F	11	0.247529	1367.42	3
Fkbp7	F	3	0.208528	316.34	3
Flnc	F	15	0.294311	3320.95	0
Flrt2	F	2	0.242448	625	0
Fmr1	F	10	0.266837	3782.32	1
Fmr1nb	F	5	0.23306	1991.78	1
Fndc3b	F	2	0.234809	487.976	0
Foxp4	M	1	0.186977	0	3
Frem2	M	5	0.238295	1488.46	3
Frmd4b	M	4	0.2205	355.485	2
Fus	M	6	0.236852	358.365	1
Fxyd5	F	2	0.221436	0	2
Fzd2	M	14	0.275771	1011.35	0
Gab1	M	7	0.271701	772.857	0
Gad1	M	6	0.263912	881.43	0
Galnt18	F	3	0.157129	3105	3
Galnt6	F	2	0.119786	0	3
Galnt7	F	2	0.119786	0	3
Gata4	M	28	0.337831	6004.48	0
Gcnt1	M	5	0.136028	934.5	3
Gda	F	3	0.262804	220.534	2
Gja1	M	20	0.331568	3565.93	0
Gldc	M	7	0.250902	492.216	3
Gm28040	F	13	0.268094	1108.28	3
Gm5039	F	2	0.219958	0	3
Gm9	F	2	0.153019	0	1
Gm973	F	2	0.220423	71.7677	3
Gna14	M	9	0.260616	63.4099	3
Gng11	F	18	0.293897	2369.16	3
Gng2	M	19	0.274682	1774.93	3
Gpat2	F	1	0.201028	0	3
Gpc4	F	10	0.273601	767.182	0
Gpr124	F	1	0.216759	0	0
Gpr149	F	2	0.185812	3720	3
Gpr176	F	3	0.229809	419.98	3
Gprasp1	F	6	0.226647	2169.88	1
Gprasp2	F	3	0.199427	215.768	1
Gpx2	M	6	0.268785	412.707	0
Greb1	M	1	0.192497	0	3
Grem2	F	1	0.257825	0	0
Gria3	F	5	0.233669	810.519	3
Grik4	F	3	0.219418	130.755	3
Grrp1	M	1	0.208597	0	0
Gsn	F	12	0.307617	3080.44	0
Gspt2	F	11	0.266043	1961.91	3
Gsta3	F	3	0.226894	1.23809	0
H2-Eb1	F	7	0.268209	2299.08	3
Haus7	F	7	0.241326	854.558	3
Hccs	F	2	0.184443	0	1
Hif3a	M	2	0.210349	12.7118	3
Hist1h2aa	F	11	0.275407	951.999	3
Hist1h2ba	F	12	0.279839	1818.13	3
Hist1h2bc	F	2	0.22518	0	3
Hmgb3	F	2	0.229304	47.4905	3
Hmgcs1	M	3	0.252827	880.884	3
Hnrnph2	F	8	0.247725	877.706	1
Hnrnpu	M	7	0.234194	348.548	1
Hook2	M	0	0	0	0
Hormad1	F	10	0.25	1081.39	3
Hormad2	F	4	0.232455	68.3001	3
Hoxb9	F	3	0.196732	644.543	0
Hoxc8	F	4	0.228467	1273.08	0
Hpgd	F	1	0.249502	0	0
Hprt	F	11	0.308374	4269.72	0
Htr2a	F	13	0.281728	2289.22	3
Htra1	F	4	0.281475	174.925	0
Huwe1	F	14	0.280215	3212.53	3
Idh3g	F	3	0.205515	159.819	3
Ift172	M	3	0.238476	133.643	3
Igbp1	F	4	0.269132	62.3702	0
Igll1	F	1	0.23168	0	2
Il34	F	1	0.247921	0	0
Inpp5d	F	9	0.264693	1374.93	2
Insm1	M	1	0.238749	0	3
Itga11	F	19	0.292523	1363.44	0
Itga3	M	17	0.302562	533.19	0
Itgb1	F	39	0.338745	4405.59	0
Itgbl1	F	6	0.258999	105.759	0
Itpr1	M	11	0.284545	2284.16	3
Ivl	F	3	0.204308	0	1
Jup	M	17	0.305963	2152.94	0
Kank4	F	1	0.152163	0	3
Kcna2	M	3	0.226729	303.433	1
Kdm6a	F	15	0.313942	5988.44	3
Kdr	M	42	0.348941	7079.1	0
Khk	M	1	0.21206	0	1
Kif21b	M	4	0.212708	480.837	3
Kif4	F	9	0.260725	2418.09	3
Klb	F	3	0.243201	763.165	0
Klf8	F	2	0.281475	171.825	3
Klhl6	M	3	0.223811	873.628	1
Krt19	M	17	0.317123	2666.08	0
Lage3	F	1	0.234633	0	3
Lama1	M	12	0.291705	29.7386	0
Lama5	M	13	0.290083	2612.87	0
Lamp2	F	6	0.2501	592.69	0
Lcn2	M	7	0.290487	386.936	0
Ldhb	M	9	0.252725	1588.67	1
Lef1	M	24	0.311443	1857.61	0
Lefty2	F	13	0.293897	315.47	0
Lgals1	F	16	0.310208	713.413	0
Lin28a	M	16	0.310054	1535.56	0
Lipc	F	5	0.241233	232.38	1
Lmod1	F	6	0.253339	410.291	0
Lonrf2	F	3	0.18987	1869	3
Lonrf3	F	4	0.260291	1181.1	3
Lox	F	37	0.326722	1866.32	0
Loxl1	F	22	0.29266	395.86	0
Lpar1	F	14	0.262474	967.427	3
Lpp	F	4	0.236673	236.148	3
Lsp1	F	2	0.242918	7.5745	2
Ltbp2	F	3	0.238023	5.63001	0
Ly75	F	2	0.236316	0	0
Mael	F	12	0.251507	1798.47	3
Mageb16	F	2	0.221123	136.751	3
Magt1	F	5	0.248117	2294.09	3
Majin	#N/A	1	0.157247	0	3
Mal2	M	4	0.261596	615.694	2
Maoa	F	3	0.222934	720.168	3
Map7d2	F	3	0.159735	625	3
Mapk13	M	9	0.284804	2022.06	3
Mapk4	M	2	0.239663	19.0052	2
Masp1	F	2	0.180716	625	1
Mb21d1	F	3	0.208667	143.586	2
Mbnl1	F	3	0.247333	199.002	3
Mcf2	F	2	0.206737	0	1
Mcoln3	M	2	0.220113	139.555	2
Mdc1	M	7	0.253032	202.295	3
Me1	F	1	0.201805	0	1
Meis2	F	4	0.246166	99.0346	0
Mesp1	M	5	0.27638	1.43622	0
Mgarp	M	1	0.185867	0	2
Mical2	F	1	0.221045	0	0
Mitf	F	7	0.269363	237.769	0
Mixl1	M	9	0.286237	15.5934	0
Mknk2	M	1	0.207011	0	3
Mmp2	F	40	0.340033	3172.94	0
Mospd3	M	2	0.185262	40.1359	3
Msln	F	16	0.309441	857.632	0
Msrb3	F	1	0.201675	0	3
Mtm1	F	5	0.266951	946.012	3
Mtmr1	F	8	0.270644	868.853	1
Mtus2	F	0	0	0	0
Mycn	M	16	0.31347	2884.73	3
Myh11	F	21	0.307013	2258.92	0
Myh13	F	9	0.251507	1270.64	0
Myh14	M	7	0.259967	118.65	0
Myl2	F	13	0.299808	1469.36	0
Myl9	F	12	0.271584	2507.43	0
Myo1f	F	5	0.242166	114.031	2
Myof	F	7	0.252827	288.812	3
Myom1	F	11	0.255094	260.903	0
Nap1l2	F	3	0.220035	117.433	3
Napepld	M	2	0.257932	103.502	3
Naprt1	M	4	0.186977	0	1
Nav2	M	3	0.23306	380.973	1
Nbl1	F	2	0.225993	2.48718	0
Ncam1	F	25	0.325364	3067.01	0
Ncan	M	6	0.263912	208.806	0
Ndufa1	F	3	0.204241	1249	3
Nefl	M	11	0.271701	3244.98	3
Nfxl1	M	1	0.166092	0	3
Ngf	F	17	0.32152	4878.36	0
Nipal1	F	3	0.199109	1249	3
Nkap	F	3	0.21307	393.494	3
Nkrf	F	2	0.189124	81.2495	3
Nlrp4c	F	1	0.167067	0	3
Nlrp4f	F	2	0.200512	625	3
Nnmt	F	4	0.2328	303.718	2
Nox4	F	12	0.305217	708.252	0
Npr2	F	2	0.233321	79.2169	5
Nr6a1	M	3	0.242918	625	3
Nrarp	M	3	0.227885	12.634	2
Nrp1	F	21	0.309289	3583.79	2
Nsdhl	F	6	0.228301	480.459	3
Ntn1	M	13	0.290622	880.263	2
Nup62cl	F	8	0.256137	3380.63	3
Nxf2	F	8	0.260183	2617.81	1
Nxf3	F	8	0.2504	1485.53	1
Nxt2	F	5	0.240215	441.694	1
Ocrl	F	11	0.275044	1618.74	3
Ofd1	F	3	0.220035	171.512	3
Otud6a	F	1	0.191789	0	1
P4ha3	F	14	0.271231	239.194	0
Pabpc6	F	5	0.230996	389.452	3
Padi4	F	1	0.237571	0	0
Pak1	M	19	0.305068	3833.84	2
Pappa	F	3	0.211486	450.829	1
Papss2	F	3	0.247333	443.059	3
Pard6b	M	6	0.279964	1068.99	3
Parva	F	7	0.262364	1085.76	0
Pbdc1	F	10	0.268554	2493.69	3
Pbx2	M	3	0.231509	661.539	0
Pcdh19	F	4	0.234633	594.626	3
Pclo	M	2	0.260833	36.7748	2
Pcsk5	M	2	0.258785	0	0
Pde1b	M	3	0.237391	982.527	5
Pde8a	F	1	0.164218	0	5
Pdgfd	F	4	0.273124	18.366	0
Pdgfrb	F	40	0.349916	5688.65	0
Pdk1	M	2	0.230656	100.911	3
Pdk3	F	4	0.235162	510.66	3
Pdlim3	M	6	0.259643	716.019	0
Pdzd11	F	3	0.23884	235.178	3
Pgm5	F	7	0.270294	711.637	1
Pgrmc1	F	4	0.253441	201.004	0
Phc1	M	5	0.260725	83.5459	3
Phf11d	F	2	0.196855	625	3
Phka1	F	4	0.22632	550.05	3
Phlda2	M	2	0.209015	0	1
Phldb2	F	1	0.227471	0	0
Pin4	F	6	0.23587	574.48	3
Piwil1	F	10	0.256873	516.676	3
Pja1	F	8	0.276014	1161.63	3
Pkp2	M	5	0.285064	2421.79	0
Pla2g16	F	3	0.251406	880.906	3
Pla2g4a	F	6	0.268439	439.166	3
Plac8	M	4	0.186977	0	1
Plat	F	6	0.268785	67.3431	0
Plau	F	18	0.318089	2279.63	0
Plcb3	M	16	0.304031	2650.25	3
Plekhg2	M	1	0.215565	0	3
Plekhm1	M	2	0.228885	0	0
Plxnb1	M	8	0.251507	17.3773	2
Pmaip1	F	6	0.284287	623.796	3
Pmel	M	7	0.29157	842.807	0
Pola1	F	6	0.244722	679.908	3
Pou2f3	M	2	0.204709	331.632	3
Ppap2a	F	2	0.212998	0	3
Ppl	M	4	0.237752	417.037	1
Ppp2r2c	F	4	0.258892	887.09	3
Praf2	F	1	0.218652	0	1
Prdm14	F	11	0.285194	786.079	0
Prdm6	M	1	0.221986	0	0
Prex1	M	3	0.249006	37.4048	3
Prnp	F	8	0.306712	1636.3	0
Prom1	M	22	0.325026	963.665	0
Proser1	M	1	0.178704	0	4
Prps1	F	4	0.251608	473.686	1
Prrx1	F	4	0.271584	243.652	0
Prss42	F	1	0.225667	0	3
Psmd10	F	4	0.259751	875.384	3
Ptgs2	F	30	0.332272	6789.62	0
Ptn	F	9	0.2502	2338.99	2
Qsox1	F	23	0.30492	1967.14	0
Rab25	M	7	0.246457	2350.41	1
Rab9	F	6	0.228801	1117.72	1
Rap2b	M	6	0.258038	919.588	0
Rbm41	F	2	0.218271	62.287	3
Rbm44	F	2	0.194048	625	3
Rbms3	F	1	0.17034	0	0
Rbmx2	F	4	0.227554	218.266	3
Rcn1	F	12	0.288081	634.203	0
Rcsd1	F	3	0.243959	46.9616	0
Rdh12	M	4	0.234019	237.467	3
Rem2	M	2	0.251002	0	3
Ren1	F	5	0.266496	188.53	0
Renbp	F	4	0.244436	240.786	0
Rhox1	F	5	0.173889	648.495	1
Ribc1	F	3	0.229052	1280.25	3
Rnf5	M	2	0.204042	106.975	2
Rpgr	F	6	0.262694	2011.84	3
Rpl10	F	6	0.237481	129.595	3
Rpl36a	F	10	0.258357	957.631	3
Rpl39	F	7	0.252114	302.349	3
Rpl39l	F	7	0.256452	1184.63	3
Rps6ka3	F	4	0.238567	615.303	3
Rptn	M	4	0.21409	24.8991	1
Rrad	M	3	0.226156	84.1	2
Rspo2	F	7	0.259106	203.705	0
Rtkn	F	4	0.257719	758.695	1
Rundc3b	F	2	0.224534	5.83864	3
S100a4	F	18	0.317444	4159.58	0
S100a6	F	11	0.286237	1419.68	1
S1pr3	F	8	0.253749	246.513	3
Saa3	M	4	0.240862	34.0655	1
Samd4	F	1	0.196732	0	3
Samd9l	F	1	0.16452	0	3
Scml2	F	11	0.28313	2773.47	3
Sdc2	F	17	0.300528	429.021	0
Sdc3	F	10	0.270761	526.932	0
Sdpr	F	6	0.269711	777.282	3
Sema3a	F	17	0.291027	1870.45	2
Sema3e	M	9	0.267179	147.956	2
Sema4g	M	9	0.269711	1422.57	2
Sema6a	M	8	0.255615	473.85	2
Serp2	F	1	0.205718	0	3
Serpinb6c	F	16	0.301541	2523.46	0
Serpinf1	F	9	0.274923	625.173	0
Sfrp1	F	14	0.302415	369.497	0
Sh3bgrl	F	8	0.254782	1019.13	3
Sh3gl2	M	11	0.282491	2147.1	3
Sh3kbp1	F	8	0.258464	1677.44	3
Sh3tc2	F	5	0.233757	2633.11	3
Shkbp1	M	2	0.210138	6.70879	3
Siah1b	F	7	0.270996	686.723	3
Siglec5	F	3	0.278346	0	0
Sirpa	F	10	0.295422	697.879	0
Six6os1	M	4	0.214678	625	3
Slc22a18	M	5	0.236048	365.751	1
Slc25a5	F	5	0.272767	641.167	3
Slc2a7	F	1	0.204375	0	1
Slc41a2	F	1	0.166092	0	3
Slc4a5	F	3	0.215416	124.802	3
Slc51a	F	5	0.243864	475.396	3
Slc5a1	F	5	0.256768	997.041	1
Slc5a7	F	1	0.209786	0	0
Slc6a8	F	3	0.218194	257.797	3
Slfn9	F	1	0.185867	0	2
Slpi	M	6	0.260399	160.433	0
Smc1a	F	12	0.256557	1343.35	3
Smc1b	F	18	0.256242	2394.72	3
Sms	F	3	0.25551	522.547	3
Snx20	F	2	0.235162	172.389	2
Sohlh2	F	8	0.2505	3732.4	3
Sox11	M	3	0.257825	81.3886	0
Sp8	M	4	0.252318	92.5122	0
Sparc	F	42	0.336378	3307.64	0
Spic	F	2	0.24358	625	0
Srpx2	F	5	0.229893	907.87	3
Ssr4	F	3	0.233495	218.157	3
Stk31	F	5	0.232714	11.8165	3
Stk36	M	2	0.214017	304.3	5
Ston2	M	5	0.240123	369.94	3
Stox2	F	1	0.206192	0	0
Stx3	M	3	0.20491	258.742	1
Svep1	F	1	0.226401	0	0
Syce1	F	11	0.262034	1438.67	3
Sycp1	F	11	0.24415	348.546	3
Syk	M	15	0.301396	3829.45	2
Synpo2l	M	6	0.232714	124.732	0
Sytl2	F	3	0.211773	374.206	1
Sytl3	F	1	0.16729	0	1
T	M	20	0.31067	946.785	0
Tacstd2	M	3	0.276014	0	0
Taf1	F	6	0.267865	1264.98	3
Taf15	M	4	0.235782	192.702	1
Tbc1d25	F	3	0.209085	616.536	1
Tcf7	M	12	0.296823	689.383	0
Tchh	M	7	0.247333	1868.36	1
Tcl1	F	4	0.256663	152.253	0
Tdrd5	M	5	0.234721	10.126	3
Terb2	M	2	0.186532	625	3
Tgfb3	F	17	0.307466	663.048	0
Tgfbi	F	10	0.297529	24.0041	0
Tgfbr2	F	20	0.315048	739.247	0
Tgm3	M	1	0.198352	0	1
Thbd	F	8	0.278718	819.827	0
Thbs1	F	49	0.342264	4996.98	0
Thbs2	F	33	0.303736	859.528	0
Thoc2	F	10	0.269479	1563.5	1
Thy1	F	27	0.343014	4040.98	0
Timm17b	F	8	0.279714	2446.2	1
Timm8a1	F	4	0.225993	422.768	1
Timp2	F	27	0.32119	2917.17	0
Timp3	F	26	0.317123	1569.19	0
Tktl1	F	11	0.268209	3016.53	1
Tll1	F	8	0.282236	30.6962	0
Tmed3	F	3	0.21409	94.2883	3
Tmem145	M	2	0.159694	0	3
Tmem2	M	1	0.195198	0	0
Tmem35	F	3	0.228801	522.252	1
Tmem8	M	2	0.201221	45.5194	1
Tnc	F	13	0.294173	93.8261	0
Tnfrsf19	M	1	0.239388	0	0
Tnik	F	1	0.235338	0	0
Tns1	F	1	0.259321	0	0
Tpm2	F	13	0.267979	651.059	0
Trappc2	F	3	0.199681	119.789	1
Trim2	M	3	0.222222	273.805	3
Trim23	M	1	0.198541	0	3
Trim50	F	7	0.247627	866.671	3
Tst	F	2	0.216909	53.2817	3
Ttc23	M	2	0.19729	190.553	3
Ttc39c	F	1	0.175596	0	1
Tuba3a	F	4	0.271937	810.96	3
Tuba3b	F	3	0.239939	208.371	3
Txn2	M	5	0.252623	635.041	0
Uba1	F	12	0.275649	1675.55	3
Ubl4	F	13	0.306412	5821.11	3
Unc13d	M	8	0.200834	1091.37	1
Upf3b	F	13	0.265479	3387.56	1
Usp26	F	3	0.237211	759.069	1
Usp9x	F	12	0.282619	2822.91	3
Utp14a	F	4	0.227141	4342.47	3
Vbp1	F	9	0.244627	936.027	3
Vcam1	F	25	0.320533	1829.21	0
Vma21	F	6	0.248117	579.319	3
Vrtn	M	1	0.195503	0	3
Was	F	10	0.282109	988.448	2
Wbscr17	F	2	0.119786	0	3
Wdr44	F	5	0.267293	427.105	1
Wisp1	F	19	0.312531	817.143	0
Wisp2	F	3	0.278842	1.29386	0
Wnk3	F	3	0.20077	722.495	1
Wnt3	M	15	0.296823	205.506	0
Wnt9a	F	12	0.276624	91.7808	0
Xlr	F	3	0.191848	900.973	1
Xlr3c	F	3	0.16618	301.528	1
Xlr4c	F	2	0.187988	158.563	1
Xpnpep2	F	8	0.280843	2089.65	1
Ybx2	M	8	0.240492	1528.27	3
Yipf6	F	12	0.266156	2784.99	3
Zeb1	F	22	0.316962	1643.51	0
Zfp182	F	3	0.18203	278.85	1
Zfp275	F	2	0.236942	96.3396	3
Zfp449	F	2	0.169418	0	1
Zglp1	M	1	0.204042	0	3
Zmym3	F	7	0.258357	666.841	3
Zrsr2	F	5	0.251204	744.65	3

## Sheet: 8.5
Id	sex	Degree	Closness centrality	Betweeness centrality	modularity_class	shared condition
Aacs	M	5	0.216921	207.353	0
Abcb8	M	1	0.197681	0	0					Important nodes based on combination of Degree, Betweenness and Closness centraliry
Acad9	M	20	0.246209	827.471	0
Acin1	M	3	0.219716	499.592	1
Acsl1	M	7	0.236806	461.175	0					Important nodes based on Degree analysis
Acsl4	M	6	0.21887	95.7618	0
Acyp1	M	2	0.203704	0	0
Acyp2	M	2	0.203704	0	0					Important nodes based on Betweenness centraliry analysis
Adcy1	M	7	0.267871	183.182	4
Adm	F	2	0.241673	0	4
Adpgk	M	1	0.212992	0	5					Important nodes based on Closness centraliry analysis
Aen	M	7	0.251846	1055.55	5
Afg3l2	M	4	0.221141	9.26068	0
Ahnak	M	2	0.175955	340	4					Shared genes with WGCNA analysis results
AI507900	#N/A	6	0.246923	956.01	5
Akr1b10	M	2	0.229475	161	5
Alcam	M	1	0.229167	0	4					Un-shared genes with WGCNA analysis results
Aldh7a1	M	20	0.255431	2252.64	0
Anxa6	M	1	0.178161	0	3
Arf4	M	12	0.28393	1533.12	4
Arfgef2	M	9	0.266615	387.295	4
Arfip1	M	3	0.25092	27.1777	4
Arfip2	M	5	0.257748	160.26	4
Arhgap21	M	5	0.256584	49.2815	4
Arl15	M	5	0.256006	215.223	4
Armc1	M	3	0.180233	340	1
Atf1	M	5	0.281585	272.054	4
Atf4	M	11	0.292453	2571.83	4
Atp11c	M	2	0.212594	5.43475	4
Atp2a1	M	2	0.206167	340	4
Atp5h	M	15	0.256777	1136.53	0
Atp6v1a	M	2	0.204682	340	0
Bace1	M	4	0.238128	43.8725	4
BC005561	M	2	0.248542	205.636	5
Bmpr1b	M	1	0.19397	0	4
Btaf1	M	4	0.235335	328.636	1
Camk2d	M	6	0.259119	774.148	4
Cbx3	M	1	0.19609	0	5
Cbx5	M	1	0.158237	0	4
Ccdc90b	M	1	0.209588	0	0
Ccl27a	M	4	0.250183	0	4
Ccnh	M	11	0.304464	1488.35	1
Cdc14b	M	1	0.199883	0	4
Cdca7	M	2	0.23501	0	1
Cecr2	M	7	0.253155	607.456	1
Cenpm	F	4	0.254668	0	4
Cep135	M	6	0.247101	12.6218	4
Cetn2	M	12	0.28089	1488.08	4
Chm	M	1	0.228552	0	4
Chmp1b	#N/A	0	0	0	0
Chpt1	M	3	0.159271	1077.81	3
Clta	F	5	0.242188	239.97	4
Clu	M	1	0.172746	0	1
Cnih	#N/A	0	0	0	0
Cnr1	M	7	0.255622	480.252	4
Cr1l	M	1	0.182646	0	5
Creld1	M	0	0	0	0
Ctdnep1	M	4	0.255814	48.3013	4
Ctnna1	M	6	0.270206	325.421	4
Cul2	M	9	0.263728	1558.35	1
Cxcl12	M	9	0.277461	977.613	4
Dag1	M	2	0.229321	0	4
Dctd	F	2	0.249817	0	1
Ddx3y	M	6	0.255814	326.571	1
Ddx56	M	8	0.227031	283.801	5
Dennd4c	M	0	0	0	0
Dhrs7b	M	5	0.237962	791.906	0
Dis3	M	4	0.235172	311.983	5
Dlst	M	12	0.263932	1487.18	0
Dmtf1	M	5	0.262914	818.702	5
Dnajb6	M	2	0.222585	0	1
Dnajc21	M	4	0.24031	381.773	1
Dph3	M	0	0	0	0
Drap1	M	2	0.215006	8.00597	1
Dscr3	M	0	0	0	0
Dstn	M	1	0.186747	0	4
Dusp11	M	3	0.227182	207.364	5
Dut	F	10	0.300971	2940.51	1
Dvl1	M	9	0.263117	1740.88	1
Dynlt1b	M	0	0	0	0
Dynlt3	M	0	0	0	0
Eci2	M	9	0.261103	565.376	0
Eif2a	M	5	0.278367	865.385	1
Eif2c2	#N/A	7	0.243746	1325.98	5
Eif2s3y	M	6	0.264752	553.984	1
Eif4e2	M	2	0.209202	0	5
Elavl1	M	11	0.267661	2860.05	5
Emc1	M	1	0.184624	0	2
Endog	M	2	0.210754	164.248	5
ENSMUSG00000047635	#N/A	2	0.231658	0	5
Eps15l1	M	5	0.256006	433.116	4
Ercc6	M	7	0.270206	368.235	1
Ero1l	M	2	0.227941	686.899	2
Exog	M	1	0.201061	0	0
Fam122a	M	2	0.254288	125.406	5
Fam160b1	M	1	0.202134	0	1
Fastk	M	0	0	0	0
Fbn2	M	1	0.229167	0	4
Fbxo22	M	7	0.219293	1014	1
Fbxo28	M	1	0.175773	0	4
Fbxo42	M	3	0.213125	1016	4
Fdps	M	4	0.205918	1435.86	3
Frmd4b	M	1	0.169147	0	1
Fxr2	F	2	0.196315	340	5
Fxyd1	M	1	0.248542	0	4
Gab1	M	4	0.281353	123.931	4
Gal	M	4	0.250183	0	4
Gbf1	M	13	0.293207	2724.97	4
Gcfc1	#N/A	1	0.120965	0	3
Gcnt2	M	1	0.199883	0	1
Gdf11	M	2	0.24048	340	4
Gemin6	M	4	0.257164	305.247	5
Gga1	F	6	0.245677	245.483	4
Gm10108	M	11	0.251475	760.403	0
Gm10324	#N/A	1	0.232289	0	1
Gm11273	F	10	0.233402	9.53317	0
Gm4076	F	19	0.239298	26.9317	0
Gm6840	#N/A	1	0.182744	0	1
Gm7729	F	6	0.243398	629.316	5
Gmeb2	M	0	0	0	0
Gnb1	M	19	0.316914	2318.72	4
Gnb4	M	13	0.307484	932.705	4
Gng11	M	7	0.282753	139.466	4
Golga1	M	1	0.228552	0	4
Gosr1	M	3	0.22346	413.401	1
Grk4	M	4	0.249087	1.90207	4
Gstm4	M	0	0	0	0
Gsto1	M	0	0	0	0
Gtf2h2	M	11	0.304464	1377.31	1
Gtf2h5	M	9	0.282988	598.735	1
Gtpbp2	M	2	0.20869	340	1
Hadhb	M	12	0.249269	1207.07	0
Hectd2	M	8	0.236806	759.539	1
Hint2	M	1	0.194081	0	1
Hk2	M	10	0.27042	2472.93	5
Hltf	M	1	0.214871	0	1
Hmgcr	M	6	0.255049	2505.6	3
Hnrnpa0	M	5	0.23103	48.8007	5
Hnrnpr	M	7	0.24048	261.867	5
Hopx	M	3	0.233242	331.853	1
Hscb	M	3	0.194413	340	1
Hsph1	M	6	0.240649	792.045	1
Ica1	M	0	0	0	0
Idh3b	M	2	0.227941	0	0
Idi1	M	3	0.211015	143.604	3
Igf1r	M	13	0.315741	4219.44	4
Ik	M	1	0.187672	0	4
Inadl	M	3	0.235172	116.503	4
Isca2	M	1	0.162846	0	1
Itga6	M	2	0.229321	0	4
Itgb1	M	16	0.297038	3664.34	4
Itgb1bp2	M	1	0.229167	0	4
Itsn1	M	6	0.235823	484.404	4
Ivns1abp	M	1	0.208818	0	1
Jhdm1d	#N/A	3	0.22244	340	1
Katna1	M	0	0	0	0
Kbtbd7	M	1	0.192873	0	1
Kdm5d	M	4	0.23566	56.1359	1
Klhl12	M	4	0.248542	45.9717	1
Klhl21	M	1	0.208818	0	1
Klhl7	M	1	0.208818	0	1
Kpna4	M	4	0.226428	473.106	5
Ktn1	M	1	0.208946	0	0
Lamc1	M	3	0.229475	0.5	4
Lef1	M	1	0.208435	0	1
Lmo7	M	7	0.24462	1364.47	1
Lrr1	M	10	0.316914	3135.72	4
Lrrc41	M	1	0.208818	0	1
Lsm1	M	2	0.195752	179.682	5
Ltv1	M	5	0.205051	45.7802	5
Magi1	M	2	0.215414	104.889	1
Magoh	M	10	0.264752	1486.19	5
Man2a2	M	1	0.176045	0	5
Map1lc3b	M	3	0.253909	677.163	4
Mapkapk5	M	1	0.248542	0	4
Mapre1	M	13	0.287037	1928.24	4
Med12l	M	0	0	0	0
Med15	M	0	0	0	0
Mical2	M	2	0.230717	0	4
mKIAA0826	#N/A	5	0.279051	691.378	4
Mkl2	M	2	0.229475	340	4
Mll1	#N/A	4	0.249817	182.017	1
Mob1b	M	5	0.249634	693.385	4
Mob4	M	4	0.24236	81.1225	4
Morf4l1	M	2	0.187879	340	4
Mrp63	#N/A	4	0.233083	0	5
Mrpl50	M	8	0.258725	721.413	5
Mrps15	M	13	0.290213	2927.61	5
Mrps18b	M	5	0.233242	340	5
Mrps28	M	5	0.244269	151.974	5
Msn	M	6	0.274557	494.583	4
Msrb3	M	1	0.134305	0	3
mt-Atp6	F	16	0.245854	143.835	0
mt-Atp8	F	12	0.227637	6.16741	0
mt-Co1	F	22	0.268716	547.538	0
mt-Co2	F	21	0.259909	400.688	0
mt-Co3	F	20	0.259316	357.428	0
mt-Cytb	F	22	0.260305	389.352	0
Mtf1	M	0	0	0	0
mt-Nd1	F	24	0.280428	2443.27	0
mt-Nd2	F	19	0.239298	26.9317	0
mt-Nd3	F	22	0.245147	152.766	0
mt-Nd4	F	20	0.239466	33.6438	0
mt-Nd4l	F	19	0.243051	61.2746	0
mt-Nd5	F	20	0.239466	33.6438	0
mt-Nd6	F	19	0.234525	16.4944	0
Mylk3	M	1	0.248542	0	4
Myo10	M	6	0.269352	1735.07	4
Narf	M	1	0.215959	0	1
Ncoa3	M	0	0	0	0
Ndufa13	M	18	0.241331	83.7966	0
Ndufb5	M	20	0.261303	1145.48	0
Ndufs5	M	15	0.234364	355.668	0
Ndufs8	M	24	0.251105	492.106	0
Nfe2l1	M	1	0.240141	0	4
Ngdn	M	7	0.221141	63.8092	5
Nin	M	4	0.248724	171.861	1
Nnt	M	3	0.234848	69.1326	4
Nol10	M	9	0.223314	570.043	5
Nol8	M	2	0.203097	75.3548	5
Npc1	M	3	0.216645	340	3
Nrbf2	M	1	0.24392	0	4
Nsd1	M	2	0.222295	30.1023	1
Nudt4	M	1	0.170842	0	3
Nufip1	M	1	0.164179	0	5
Numa1	M	1	0.184724	0	5
Nup107	M	13	0.285117	2669.65	5
Nup88	M	5	0.245854	159.469	5
Nus1	M	2	0.172309	783.349	3
Odc1	M	5	0.275667	1482.83	1
Odf2	M	8	0.25	401.076	4
Orc6	M	4	0.260504	206.043	1
Pank1	M	3	0.219434	139.293	4
Papd4	M	2	0.190929	156.53	5
Pdp2	M	2	0.267241	0	4
Pes1	M	7	0.216508	101.731	5
Pfkl	M	3	0.213392	0	5
Pfkp	M	3	0.213392	0	5
Pgbd1	F	0	0	0	0
Phip	M	2	0.233562	357.069	1
Pias1	M	4	0.225678	566.964	1
Pigp	M	0	0	0	0
Pik3ca	M	18	0.322306	5180.27	4
Pisd	M	2	0.137555	340	3
Plod1	M	3	0.212065	19.911	1
Pnpt1	M	8	0.281121	1829.73	5
Ppap2b	M	2	0.183432	1235.71	3
Ppig	M	4	0.239298	521.525	5
Ppm1k	M	4	0.284167	361.186	4
Ppp1ca	M	10	0.279051	1133.49	4
Ppp1r15b	M	4	0.254098	47.67	4
Ppp1r16a	M	4	0.249634	387.864	4
Ppp2cb	M	16	0.304736	4116.44	4
Prelid1	M	1	0.21831	0	4
Prkacb	M	27	0.330426	7189.89	4
Prkag2	M	7	0.289228	2476.12	4
Prpf4	M	7	0.228094	888.043	5
Psen1	M	5	0.277461	522.492	4
Psmc5	M	10	0.299123	2073.44	1
Psmd7	M	11	0.289474	3533.55	1
Ptcd2	M	1	0.189234	0	5
Ptgr1	M	1	0.203582	0	0
Pura	M	1	0.233562	0	1
Pygl	M	4	0.213525	340	5
Qtrtd1	F	1	0.219575	0	5
Rab11a	M	21	0.296007	3277.78	4
Ranbp9	M	0	0	0	0
Rasal2	M	1	0.192873	0	1
Rbm12b2	M	1	0.149693	0	4
Rbmx	M	1	0.163942	0	1
Rer1	M	3	0.242877	369.858	0
Rfc4	M	16	0.304464	4925.87	1
Rhoq	M	15	0.281818	3441	4
Rit1	M	12	0.296007	1233.65	4
Rlim	M	6	0.23501	209.099	1
Rnf40	M	2	0.224195	64.1157	1
Rnmt	M	7	0.249634	1031.7	1
Rock2	M	8	0.26332	1108.84	4
Rpl29	#N/A	5	0.251105	355.489	5
Rps26-ps1	F	4	0.242532	286.006	5
Rps6ka5	M	4	0.280658	82.9094	4
Rsg1	M	9	0.298077	391.25	4
Rsph3a	M	2	0.208946	53.0822	5
Safb2	M	1	0.180233	0	1
Sbds	M	1	0.191789	0	5
Scamp1	M	1	0.190929	0	4
Sdhc	M	23	0.28089	2157.85	0
Sdhd	M	6	0.238963	60.8712	0
Sel1l	M	3	0.18892	445.877	2
Selrc1	#N/A	1	0.157943	0	2
Selt	M	4	0.15507	850.686	3
Senp6	M	1	0.184225	0	1
Sephs2	M	1	0.134305	0	3
Sept2	M	6	0.236313	358.276	4
Sept7	M	4	0.230873	1057.25	4
Sf1	M	9	0.237135	807.736	5
Sh3rf1	M	1	0.180998	0	1
Siah2	M	8	0.220855	1026.36	1
Sik2	M	2	0.259711	0	4
Slc25a3	M	6	0.260703	993.285	0
Slc2a3	M	2	0.255814	169.285	5
Slc39a1	M	0	0	0	0
Slc7a1	M	2	0.230873	296.106	5
Slit3	M	2	0.191681	0	0
Slk	M	1	0.22449	0	4
Smarcal1	M	2	0.25524	50.4783	1
Smdt1	M	1	0.189972	0	0
Sms	M	1	0.216233	0	1
Snapc5	M	2	0.180137	0	1
Snx16	M	1	0.152778	0	1
Snx6	M	0	0	0	0
Sod2	M	14	0.305009	3887.13	0
Sorl1	M	4	0.238128	43.8725	4
Sphk2	M	2	0.220998	1552.24	3
Spred1	M	4	0.238796	679	1
Spry4	M	1	0.180998	0	1
Spryd4	M	1	0.222005	0	5
Stk24	M	6	0.263932	224.586	4
Strn	M	3	0.23913	0	4
Supt3h	#N/A	7	0.269992	384.251	1
Surf4	M	9	0.264957	1882.16	0
Taf1	M	20	0.302305	4325.02	1
Taf9b	M	7	0.256198	99.713	1
Tcea3	M	2	0.233722	0	1
Tcf12	M	3	0.203461	353.923	1
Tcf7l1	M	2	0.22449	97.5708	1
Tcirg1	M	1	0.16999	0	0
Tctn3	M	6	0.247101	12.6218	4
Tfg	M	0	0	0	0
Tmem126b	M	13	0.231973	340	0
Tmem30a	M	3	0.232289	92.553	4
Tmem38a	M	1	0.171013	0	4
Tmem5	F	1	0.188398	0	0
Tnks2	M	4	0.252593	391.313	1
Trap1	M	7	0.275222	1815.62	1
Trim13	M	1	0.158974	0	2
Trmt11	M	6	0.220855	25.46	5
Txnip	M	4	0.195977	358.032	1
Tyw5	M	1	0.182061	0	1
U2af1	M	2	0.205174	0	5
Uba5	M	9	0.258333	1753.2	1
Ube2t	M	12	0.273456	3249.24	1
Ubxn8	M	3	0.187466	430.979	2
Uchl3	M	6	0.244444	221.447	1
Uchl4	M	5	0.231658	118.454	1
Ucp2	M	1	0.233882	0	0
Usp1	M	7	0.252967	872.999	1
Usp22	M	6	0.245854	385.527	1
Usp25	M	7	0.236641	314.272	1
Usp32	M	6	0.232606	138.093	1
Usp7	M	5	0.220712	82.3585	1
Uty	M	16	0.285117	3385.29	1
Vav3	M	4	0.266198	171.444	4
Wdr20a	#N/A	1	0.202014	0	1
Wdr26	M	0	0	0	0
Wdr85	#N/A	0	0	0	0
Whsc1	M	3	0.25524	384.748	1
Wwp2	M	4	0.222295	279.75	1
Xpo6	F	5	0.259513	704.28	5
Zdhhc17	M	10	0.279279	2947.76	4
Zfand2a	M	3	0.226277	993.101	2
Zfp191	M	0	0	0	0
Zfp36	M	1	0.211276	0	5
Zfpm2	M	0	0	0	0
Zfx	M	2	0.244971	0	1
Zfyve20	M	1	0.228552	0	4
Zmat2	M	1	0.185831	0	5
Zmat5	M	3	0.222585	160.224	4
Zscan21	M	1	0.199883	0	4
Zwint	M	4	0.254668	0	4

## Sheet: 9.5 L 
Id	sex	Degree	Closness centrality	Betweeness centrality	modularity_class	shared condition
Psmd4	M	29	0.358866	1536.45	5
Ndufab1	M	41	0.352786	2436.17	1					Important nodes based on combination of Degree, Betweenness and Closness centraliry
Cox5b	M	32	0.327852	194.155	1
Psma3	M	22	0.349106	1729.07	5
Eno1	M	72	0.421124	6718.19	1					Important nodes based on Degree analysis
Uqcrc1	M	62	0.3751	5665.75	1
Ndufb2	M	18	0.305212	5.4817	1
Psmd8	M	24	0.351463	750.998	5					Important nodes based on Betweenness centraliry analysis
Cct4	M	54	0.404402	4497.5	1
Wdr5	M	30	0.342346	5292.87	5
Hspa5	M	79	0.421882	10883.1	1					Important nodes based on Closness centraliry analysis
Ndufc1	M	25	0.311814	284.384	1
Rps26-ps1	F	37	0.363319	951.63	0
Ndufv1	M	36	0.328657	278.77	1					Shared genes with WGCNA analysis results
Cct6a	M	17	0.333452	511.614	1
Gm8730	M	57	0.386551	2641.22	0
Ndufb6	M	24	0.309854	458.029	1					Un-shared genes with WGCNA analysis results
Nfyb	F	12	0.353052	428.899	5
Pdha1	M	31	0.354253	546.19	1
Atp5b	M	72	0.385438	4240.35	1
Gm8394	M	25	0.358454	847.695	5
Atp5a1	M	71	0.386711	3973.02	1
Psmb10	M	22	0.355059	387.604	5
Ndufs7	M	37	0.327966	956.479	1
Ndufa8	M	31	0.322436	2725.36	1
Gart	M	113	0.426879	21056.1	1
mt-Cytb	F	35	0.365445	2501.97	1
Rpl13a-ps1	M	52	0.364025	1107.66	0
Vps11	F	4	0.177968	467.5	5
Usp14	M	19	0.324446	1051.88	5
Gm10222	F	20	0.298693	145.804	1
Sod1	M	31	0.386392	2347.03	1
Atp6v1h	M	5	0.291628	142.67	5
mt-Nd5	F	20	0.312437	34.1492	1
Shmt2	M	30	0.372565	2916.96	1
Hist1h2bj	F	12	0.323773	290.587	5
Rpsa	M	68	0.399063	2246.48	0
Cyc1	M	50	0.346268	1208.97	1
Rpl13-ps3	M	40	0.347423	385.141	0
Mrpl47	M	18	0.308935	290.681	0
Gm10260	#N/A	44	0.37301	353.475	0
Ap1s1	M	10	0.29373	1132.47	5
Mdh2	M	56	0.378739	2139.45	1
Mrpl12	M	55	0.367019	3900.91	0
Mrps10	M	55	0.378739	1832.15	0
Sf3b4	M	24	0.331916	129.761	3
Snrpb	M	36	0.347681	974.187	3
Gabarapl2	M	11	0.335002	1045.12	1
Bad	M	8	0.321993	76.1684	1
Gm10073	M	38	0.330978	175.003	0
Gm5422	M	23	0.351068	373.773	5
Mll2	#N/A	14	0.340232	541.326	5
Bax	M	14	0.358454	348.199	1
Rps2	M	54	0.394029	1469.43	0
Fxn	M	8	0.306209	1117.73	1
Nop2	M	38	0.369917	4374.93	3
Gapdh	M	146	0.475635	50683.8	1
Uchl5	M	19	0.325347	2825.43	5
Gm5426	F	14	0.30671	40.5568	1
Tomm70a	M	10	0.31443	153.02	1
Rcl1	M	16	0.324783	287.689	3
Gm1840	M	30	0.362056	586.968	1
Gm8225	M	49	0.381515	792.523	0
Idh3b	M	24	0.349496	324.495	1
Gm8841	#N/A	50	0.382605	1055.43	0
Pfdn2	M	4	0.287335	329.878	3
Faf1	F	3	0.28893	5.78306	1
Ssr3	F	5	0.301771	39.6983	1
Bmpr2	F	6	0.281044	94.1453	5
Eif3h	M	18	0.309547	33.4875	0
Arhgdia	M	12	0.329234	710.778	5
Phb	M	19	0.353852	637.364	1
ENSMUSG00000096177	#N/A	48	0.38043	669.771	0
Rpl10a-ps2	M	39	0.351199	1222.89	0
Rpsa-ps10	M	57	0.383702	881.912	0
Gm5506	#N/A	52	0.399915	2294.99	1
Yod1	M	6	0.314641	59.5607	5
Gm4968	M	48	0.38043	669.771	0
Cyth1	F	10	0.309241	369.517	5
Pnp	F	12	0.330162	492.282	1
Rps2-ps6	M	48	0.38043	669.771	0
Ift81	F	6	0.254966	1870	2
Ldha	M	49	0.392872	1845.97	1
Aco2	M	39	0.359141	929.047	1
Mrps15	M	53	0.379199	2716.93	0
Fdx1	M	13	0.330978	1820.62	1
Mrpl20	M	31	0.335361	1002.14	0
Cenpa	M	36	0.390254	5220.81	5
Trp53	M	132	0.446403	54307.6	5
Ap1g1	F	7	0.283596	57.7898	5
Ndufb8	M	30	0.315594	1076.44	1
Psmd2	M	23	0.351068	373.773	5
Rsrc1	M	48	0.36094	2547.62	0
Plec	M	37	0.354253	1296.79	0
Txnl4a	M	23	0.328772	72.2234	3
Gm9892	M	16	0.318491	33.7067	0
Atp6v1g2	F	6	0.286983	14.7215	5
Gm8420	M	40	0.337172	189.486	0
Ubc	F	119	0.441773	40127.5	5
Gm10020	M	41	0.339001	216.808	0
Ube4b	F	15	0.319142	476.824	5
Cox6a1	M	26	0.328081	515.339	1
Gm11273	M	17	0.318058	51.4517	1
Gm17541	M	33	0.340603	72.738	0
Rpl21-ps4	F	30	0.335361	34.1045	0
Trmt112	M	5	0.293454	398.492	3
Eef2	M	82	0.410965	9390.17	0
Uqcr11	M	37	0.322436	1385.3	1
Aldoa	M	31	0.351595	842.026	1
Aldoart1	M	27	0.349366	568.974	1
Idh2	M	19	0.343601	89.7974	1
Rpl27-ps3	M	32	0.324221	38.407	0
Hsp90b1	F	51	0.412412	5603.92	1
Senp2	F	5	0.322547	199.181	5
Col3a1	F	10	0.327279	1432.34	5
Ndufa10	M	29	0.315276	71.9223	1
Acox1	M	19	0.336929	1139.65	1
Gm6316	M	38	0.39653	932.818	1
Smad1	F	20	0.348716	2869.48	5
Chka	F	3	0.30965	19.8681	1
Eif5b	M	38	0.380276	1500.97	0
Arf1	M	22	0.357907	4363.47	5
Gpi1	M	34	0.375551	1097.33	1
Dnaja3	M	18	0.377214	352.229	1
Pygm	M	24	0.352123	1619.83	1
Fzd1	F	7	0.300032	319.379	5
Fzd4	F	13	0.329581	884.341	5
Mrpl11	M	45	0.368898	1645.19	0
Gm8994	M	43	0.364308	1886.98	3
Pkm	M	49	0.396362	3410.28	1
Mrps24	M	21	0.301771	103.651	0
Kdr	F	55	0.406155	11951.1	5
Dhx8	F	106	0.422072	19636.4	1
Klhl12	M	10	0.312646	0	5
Txn1	F	54	0.417558	4481.24	1
Hk1	M	24	0.35818	1325.98	1
Eif3g	M	45	0.342596	1953.42	0
Brf2	F	41	0.33286	2647.81	5
Haus6	F	9	0.284198	298.281	5
Jak1	F	35	0.390905	4731.49	5
Hnrnpf	M	25	0.322658	419.164	3
Gng10	M	3	0.299265	50.9067	5
Nkd1	F	3	0.2876	29.7564	5
Ift74	F	5	0.254827	0	2
Gm10053	M	46	0.384331	3636.92	1
Lyrm4	M	6	0.304221	40.7911	1
Mrps34	M	21	0.30304	138.033	0
Ppie	M	95	0.420745	16434	3
Ttc28	F	12	0.336566	182.123	1
Grik2	F	3	0.289645	4.46045	1
Asf1b	M	20	0.335242	656.868	5
Eif1b	M	22	0.341597	94.9834	0
Wdr59	F	16	0.309752	135.47	3
Utp14b	F	15	0.310162	183.757	3
Egr1	M	22	0.362756	2182.2	5
Dut	M	39	0.399574	4314.81	1
Rps6kb1	M	28	0.375551	3404.59	5
Prps1l3	M	9	0.344739	6.98456	1
Anxa2	F	12	0.347294	1591.2	5
Col5a2	F	8	0.277301	941.771	5
Impad1	F	7	0.294007	293.654	1
Ptk2	F	25	0.363319	1985.21	5
Srgap1	F	5	0.304418	97.172	5
Fzd8	F	4	0.25338	17.8035	5
Hnrnpm	M	31	0.337536	1235.34	3
Gm20390	M	38	0.385914	3250.58	1
Eif4g1	M	34	0.363319	3222.86	0
Ndufaf1	M	17	0.296051	19.0553	1
Grlf1	#N/A	11	0.353052	291.313	5
Pfkm	M	22	0.352521	986.563	1
Net1	F	2	0.281466	0	5
Hsf1	M	12	0.334643	106.863	1
Spc24	M	10	0.327508	270.007	5
Snrpc	M	27	0.332387	1347.84	3
Ppif	M	33	0.384963	3018.62	1
Sae1	M	13	0.34614	320.247	5
Numb	F	13	0.338879	195.105	5
Acvr2a	M	5	0.279701	936	5
Rbck1	M	7	0.32546	809.552	5
Med28	M	3	0.270888	199.816	5
Ak1	M	37	0.368462	2386.59	1
Neb	F	3	0.266269	2.3273	5
Zcrb1	M	20	0.33133	298.023	3
Pold2	M	11	0.355598	482.554	1
Tada3	M	6	0.320781	1471.25	5
Pmpca	M	28	0.341224	654.254	1
Pak1ip1	M	15	0.322547	625.292	3
Shc2	F	10	0.305809	170.185	5
Ywhag	M	26	0.349888	5540.01	5
Ttc26	F	5	0.254827	0	2
Ptges3	M	27	0.358592	1539.77	1
Vdac1	M	30	0.365873	894.137	1
Mdc1	F	2	0.312125	0	5
Vps53	F	5	0.216048	2772.33	5
Hspa9	M	73	0.420934	9046.54	1
Pdp1	F	12	0.325686	161.496	1
Elavl1	F	34	0.367307	3779.05	3
Tnni3	M	6	0.290363	110.849	5
Tbc1d4	F	6	0.302942	221.987	5
Pcbp1	M	23	0.350411	554.611	3
E2f5	F	5	0.341099	75.8311	5
Actr1b	M	82	0.415337	22867.7	5
Sf3b2	M	25	0.331447	1980.84	3
Ext1	F	3	0.267256	959.517	5
Upf1	M	19	0.325009	1076.58	0
Cdc14a	F	6	0.325686	63.6325	5
Mrpl54	M	10	0.310162	20.9334	0
Gata3	F	8	0.335722	399.71	5
Noc4l	M	17	0.331681	266.016	3
Ino80e	M	4	0.251544	1871	5
Ppp1r10	F	5	0.309957	19.4388	1
H2afj	M	17	0.333452	717.089	5
Eif2s3y	M	30	0.325573	304.538	0
Col16a1	F	6	0.276728	4.46738	5
Ash2l	M	16	0.302258	255.103	5
Usp34	F	8	0.330862	2192.07	5
Rprd2	F	6	0.279285	0	3
Slc25a4	M	21	0.32546	103.987	1
Igf2	F	17	0.351595	1143.96	5
Ptprb	F	8	0.306811	1369.72	5
Wdr35	F	6	0.256642	56.2987	2
Slx1b	F	5	0.341971	40.7903	5
Prickle2	F	8	0.291084	180.656	5
Top2a	F	132	0.447042	38949.8	1
Ddx3y	M	11	0.319795	309.403	0
Atp5d	M	52	0.370063	3174.44	1
Rps19bp1	M	5	0.304914	14.455	1
Ncald	F	10	0.323997	1064.25	1
Gcnt1	F	0	0	0	0
Pdia3	M	43	0.396027	3802.28	1
Timm50	M	10	0.310883	231.269	1
Herc2	F	14	0.35479	523.381	5
Wdr61	M	9	0.348068	576.562	1
Fabp5	F	5	0.310162	15.1919	1
Stub1	M	14	0.367595	229.52	1
Uty	M	27	0.362897	2246.64	5
Acat1	M	17	0.332978	808.584	1
Daam2	F	4	0.289555	21.8296	5
Pdpr	F	11	0.32111	133.473	1
Dnajc1	F	4	0.31517	0.969682	1
Ada	F	13	0.348846	1295.83	1
Haus3	M	7	0.271358	0	5
Pla2g4a	M	11	0.341597	2061.5	5
Terf2	F	3	0.276973	0	5
Itga1	F	10	0.32111	675.843	5
Ap2m1	M	11	0.321772	458.821	5
Wdr18	M	20	0.327165	783.935	3
Ddx25	F	3	0.297744	0.350641	3
Spnb5	#N/A	9	0.313588	2488.42	5
Pard6g	F	6	0.302649	350.889	5
Vcp	M	35	0.369771	2708.77	1
Man2a1	F	5	0.273657	163.758	5
Mboat2	F	5	0.261294	1037.69	5
Ephb4	F	19	0.379199	1295.94	5
Gucy1a3	M	6	0.312959	320.683	1
Gm6434	M	7	0.290453	15.9574	0
Ddx19b	F	2	0.255453	0.350641	3
Fyb	M	3	0.282655	212.511	5
Prkag1	M	21	0.372269	1563.23	1
Prkag3	F	21	0.372269	1563.23	1
Lin52	F	2	0.309445	0	5
Set	M	17	0.351331	740.739	1
Cep63	M	8	0.271909	49.6635	5
Elavl2	F	22	0.323438	314.483	3
Nudc	M	9	0.311089	250.964	5
Cxcr6	F	7	0.277465	300.067	5
Fn1	F	49	0.373753	10782.8	5
Ripk2	F	18	0.361776	1721.24	1
Oaz1	M	10	0.30551	53.5521	5
Qn1	#N/A	7	0.271358	0	5
Gpx3	M	10	0.347166	1097.25	1
Cog5	F	8	0.261003	3121.45	5
Hnrnpk	M	28	0.355463	1453.83	3
Arhgap24	M	2	0.281466	0	5
Wapal	M	8	0.289287	953.252	5
Arcn1	M	9	0.278952	1113.51	5
Pnpt1	M	33	0.372269	1058.04	1
Bpnt1	M	3	0.25834	936	1
Aldh9a1	M	30	0.356003	1354.13	1
Pycrl	M	13	0.337414	286.589	1
Puf60	M	21	0.326595	1023.93	3
Itch	F	18	0.328887	205.783	5
Gipc1	M	4	0.29484	91.0148	5
Bik	F	2	0.310162	0	5
Nudt21	M	20	0.322436	34.9141	3
Rrn3	M	1	0.270575	0	3
Evl	F	5	0.28172	995.545	5
Cdk19	F	3	0.255383	61.9348	5
Gpx7	F	10	0.349496	307.441	1
Ube2d3	M	22	0.359004	1245.64	5
Plcg2	M	10	0.316661	1448.87	5
mt-Atp8	F	8	0.289913	8.3662	1
l7Rn6	M	3	0.287865	20.3232	1
Rhoj	F	24	0.349888	2103.59	5
Rac2	M	50	0.390905	14679.7	5
Cdh13	F	2	0.258198	0	5
Polr2e	M	50	0.370795	10610.2	3
Dse	F	2	0.23818	0	4
H2afx	M	31	0.382605	5163.49	5
Pmf1	M	6	0.287512	0	5
Gm7729	M	34	0.372565	2906.7	3
Mcrs1	M	6	0.294469	803.801	5
Cacna1a	F	6	0.327051	1049.01	5
Ap1m1	M	9	0.292447	226.248	5
Chsy3	F	3	0.238241	0	4
Eif1	M	21	0.341472	65.4864	0
Rnf111	F	6	0.314958	28.3842	5
Cttn	M	12	0.343601	605.658	5
Dhx16	F	38	0.348846	1155.87	3
Vdac2	M	22	0.326481	72.1558	1
Ddc	F	9	0.312437	1625.29	1
Ints12	F	7	0.279368	936	3
Mbd2	F	5	0.273657	151.718	5
Rtf1	F	13	0.301286	386.199	1
Eef1d	M	32	0.330395	49.1953	0
Tmed7	F	7	0.264839	332.681	5
Gnb1	F	24	0.338389	4379.62	5
BC018507	#N/A	11	0.335122	1375.73	3
Mapk6	F	35	0.355598	5308.39	5
P2ry14	F	4	0.255174	0	5
Pycr2	M	11	0.332034	214.874	1
Lap3	M	11	0.336566	468.835	1
Nup54	M	9	0.301771	145.738	3
Dph5	M	5	0.296613	19.0967	3
Sirt1	F	30	0.381359	3379.39	1
Acadvl	M	22	0.301286	532.651	1
Fbxl19	M	12	0.323103	178.16	5
Hist1h3c	F	23	0.364025	1254.43	5
Exosc10	F	25	0.336083	1815.18	3
Sox6	F	2	0.264989	14.0386	5
Fam3c	F	6	0.286983	0	1
Atg7	F	23	0.377062	1871.09	1
Ppap2b	F	3	0.262759	18.6178	5
Trim72	F	2	0.259341	36.0783	1
Pla2g10	F	5	0.278207	90.0678	5
Agfg1	F	10	0.322325	654.369	5
Cdc42ep2	M	1	0.262391	0	5
Hist1h2ah	F	17	0.333452	717.089	5
Grm7	F	5	0.257276	52.7942	5
Tceb3	M	5	0.29263	46.9953	1
Ppp2r5e	F	24	0.331095	1258.08	5
Lrp2	F	17	0.332034	4057.59	5
Fads2	F	3	0.267638	26.4824	5
Cdh11	F	6	0.273657	44.587	5
Aldoart2	M	23	0.344612	431.927	1
Incenp	F	17	0.335602	1108.42	5
Entpd6	M	8	0.316554	171.985	1
Ptprk	F	4	0.31925	502.586	5
Ctsz	M	11	0.304914	1089.7	5
Dctn3	M	14	0.315701	1819.6	5
Nrg1	F	8	0.355059	971.793	5
Dsel	F	2	0.23818	0	4
Ncoa3	M	11	0.304616	868.318	5
Gpc1	F	8	0.304616	1014.42	5
Phactr2	F	4	0.325121	936.096	5
Pdhb	M	35	0.356816	746.817	1
Ppp3ca	F	30	0.364166	2072.97	1
Nedd1	M	7	0.271358	0	5
Senp3	F	15	0.329581	646.077	0
Rab1b	M	13	0.294192	2339.82	5
Tmlhe	F	2	0.278869	12.141	5
Snapc1	F	7	0.285149	101.18	3
Nabp2	M	9	0.300128	311.531	3
Ramp2	F	1	0.252901	0	5
Cd59a	F	9	0.321551	3892.97	5
Trim36	F	5	0.312646	171.282	5
Tfg	M	3	0.249933	936	5
Tagap	F	2	0.281466	0	5
P4ha3	F	4	0.265289	0	1
Chst14	F	5	0.238362	2.5	4
Pde8b	F	2	0.271594	0	1
Cyp2j6	F	7	0.280287	169.944	1
Wtap	M	3	0.2919	194.026	3
Pde9a	F	7	0.272305	30.3872	5
Csgalnact1	F	3	0.238241	0	4
Hnrnpa0	M	20	0.319359	17.9159	3
Gtf2a1	M	8	0.292082	97.1778	3
Pde1c	F	4	0.275913	7.5422	1
Ddx51	F	13	0.306911	37.2864	3
Pa1	#N/A	8	0.29549	0	5
P2ry12	F	4	0.255174	0	5
Psmb4	M	22	0.355193	558.47	5
Tmem86b	F	2	0.254758	0	5
Satb2	F	3	0.23897	0	5
Umps	M	94	0.432595	17962.9	1
Slc25a3	M	21	0.32546	337.882	1
Cblb	F	15	0.331799	850.856	5
Lars	F	16	0.351331	39.1334	1
Myh7	M	16	0.357088	2070.94	5
Pop5	M	0	0	0	0
Timm17b	M	17	0.352786	1881.66	1
Cfl1	M	16	0.359555	2245.6	5
Ddx56	M	25	0.314852	1227.17	3
Dnajc30	M	14	0.35777	994.496	1
Cox8a	M	12	0.299457	36.8591	1
Sdf2l1	M	3	0.308833	0	1
Zmiz1	F	7	0.32122	31.0224	5
Nutf2-ps1	M	9	0.310676	327.486	3
Sumo3	M	20	0.37301	1151.06	5
Tomm40	M	19	0.334285	496.546	1
Mpdz	F	4	0.269951	977.025	1
Fos	M	31	0.382605	3740.91	5
Ctsd	M	21	0.37465	3696.8	1
ENSMUSG00000095762	#N/A	21	0.341472	65.4864	0
Rras2	F	15	0.337293	519.531	5
Cdon	F	3	0.252561	45.7357	5
Cacybp	M	16	0.323215	1733.46	1
Eef1a1	M	55	0.397708	2322.79	0
Manf	M	6	0.313064	59.4456	1
Nolc1	M	9	0.313168	887.231	3
Apex1	M	16	0.361916	2358.74	1
Pebp1	M	12	0.322436	386.398	0
Lyar	M	16	0.321551	697.536	3
Gm7964	M	12	0.340975	488.411	3
Ints7	M	1	0.218415	0	3
Ctsl	F	8	0.334882	410.645	1
Arhgap21	F	7	0.290903	128.309	5
Cep55	F	7	0.31795	56.4108	5
Sucla2	M	21	0.350149	213.826	1
Fkbp1a	M	31	0.37301	4825.32	1
Aldh1b1	F	29	0.354924	1299.37	1
Pcyt2	M	3	0.303433	28.6659	1
Ttf2	F	4	0.316447	11.9824	5
Itga9	F	8	0.302453	1258.95	5
Lgals1	F	8	0.331564	781.159	5
Fhit	F	5	0.335122	96.9497	1
Per3	F	4	0.257418	125.133	5
Ppp1ca	M	19	0.336083	1241.32	1
Ythdc2	F	29	0.341597	1385.91	3
Spg7	F	19	0.366588	4152.17	1
Trnau1ap	M	18	0.322104	1745.82	3
Eif4ebp1	M	13	0.369771	454.554	5
Stambpl1	M	18	0.325121	414.426	5
Sh3pxd2b	F	13	0.33227	956.202	5
Pigs	F	3	0.323773	17.8142	1
Gm6430	M	6	0.303433	1.81652	3
Scarb1	M	8	0.334762	190.1	1
Pin1	M	21	0.366875	1186.57	1
Dph1	M	8	0.295584	28.2402	3
Gm5424	M	15	0.33937	742.826	1
Rbm39	M	7	0.291084	1877.91	3
Ubl4	M	59	0.388958	4121.64	0
Iscu	F	10	0.319033	448.954	1
Pbx3	F	2	0.235014	936	5
Slc39a1	M	0	0	0	0
Wars	M	8	0.340727	47.0395	1
Ddost	M	13	0.313903	3783.7	1
Srebf1	M	16	0.351859	4167.65	1
Nlk	F	5	0.2747	193.889	5
Clns1a	M	7	0.30561	43.7063	3
Mcee	M	14	0.322436	2304.32	1
Usp24	F	5	0.346652	86.7377	5
Ranbp1	M	21	0.331095	1211.01	3
Nfu1	M	6	0.269873	976.89	1
Actg2	F	89	0.421124	26491.6	5
Vti1b	M	5	0.189561	218.789	5
Cct5	M	69	0.407923	5400.24	1
Tcf4	F	5	0.271831	1888.55	5
Ptpla	M	1	0.225674	0	1
Col1a2	F	14	0.334285	918.875	5
Trerf1	F	8	0.300899	735.03	5
Hmgb1	M	13	0.354521	1223.09	5
Ass1	M	17	0.356138	1450.49	1
Helz	M	3	0.30965	14.3183	5
Ppp5c	M	21	0.345629	951.388	1
Wbscr22	M	17	0.308122	1312.63	3
Spry2	M	10	0.323103	289.236	5
Ppp1r16b	F	5	0.318599	14.8231	0
Pgrmc1	M	3	0.311089	35.4448	1
Tsr2	M	7	0.296051	17.9917	3
Kars	M	28	0.368898	755.03	1
Eif5a	M	51	0.386711	1758.48	0
Wnt2	F	7	0.270809	190.326	5
Lrrc8a	M	8	0.331681	225.208	5
Dnalc1	#N/A	3	0.313798	9.31007	1
Lrrc58	M	8	0.331681	225.208	5
Lrch1	F	8	0.331681	225.208	5
Lrtm1	F	8	0.331681	225.208	5
Ankfy1	F	3	0.313588	11.0201	1
Uqcc2	M	6	0.293823	47.4252	0
Idi1	M	3	0.246904	1.82285	1
Bcl2l1	M	39	0.380894	3603.12	5
Slc26a11	F	2	0.273178	7.03539	1
Ctnnbip1	F	3	0.255662	21.5077	1
Cox10	M	11	0.323438	755.566	1
Ndufs2	M	32	0.339862	1418.1	1
Aen	M	13	0.327165	150.471	3
Prom1	F	7	0.343098	139.605	5
Als2	F	5	0.303826	64.8092	1
Hmga1	M	4	0.32089	65.1646	5
HASF	#N/A	1	0.227096	0	5
Ppp4c	M	18	0.33937	327.558	1
Park7	M	41	0.379045	4107.15	1
Cdc25b	F	11	0.352388	275.925	5
Kdm6b	M	7	0.32355	53.8309	5
Papss2	F	21	0.343475	4605.21	1
Gabpb1	M	4	0.31443	21.7446	1
Fem1b	M	3	0.306811	302.512	5
Gabpb2	F	3	0.311917	9.47363	5
Sgk1	F	15	0.370063	662.67	5
Dip2a	F	10	0.312229	372.082	1
Postn	F	9	0.306811	280.289	5
Edf1	M	16	0.323103	1755.2	1
Ankrd23	M	5	0.314641	251.812	5
Asb12	F	2	0.30661	2.0154	5
Ikbkb	F	11	0.344993	1111.9	5
Edem3	F	5	0.300321	100.826	1
Pfas	M	73	0.399915	7293.97	1
Hsdl2	F	12	0.319577	195.348	1
Smad6	F	16	0.336083	879.055	5
Ric1	M	4	0.254136	1767.52	5
Cdc37	M	11	0.33705	96.0624	1
Adamts10	F	2	0.215353	1.83333	5
Cpa1	F	4	0.257135	2809.58	5
Micalcl	F	1	0.240874	0	5
Rbms3	F	0	0	0	0
Gm4204	M	8	0.293271	959.836	5
Adck1	F	2	0.244138	47.9179	1
Hsd17b11	F	9	0.317627	41.5081	1
Smyd3	M	7	0.33227	173.724	5
Cst3	M	5	0.286807	926.323	1
Fkbp8	M	12	0.332152	44.5441	1
Dusp22	F	1	0.262391	0	5
Spred3	F	1	0.254343	0	5
Ier2	M	3	0.279785	0	5
Pisd	M	7	0.314958	1149.02	1
Pcsk7	M	22	0.371678	2439.88	1
Chchd2	M	2	0.243947	0	1
Scaf8	F	2	0.266952	0	0
Cbfb	F	1	0.276809	0	5
Tubb2a	F	15	0.362196	1480.37	5
Map4k4	F	3	0.318166	1.89582	5
Ddx39	M	42	0.37525	3996.3	3
Nras	M	25	0.363883	2123.38	5
Capg	M	6	0.308122	311.888	5
Ubl5	F	1	0.165548	0	1
Shroom4	F	3	0.269176	1167.36	5
Aldh1l2	M	29	0.355868	1353.66	1
Commd9	M	2	0.211991	936	6
Tfip11	F	13	0.323438	64.1508	3
Tmbim6	M	2	0.290093	0	5
Lemd3	F	2	0.259701	809.66	5
Mecom	F	4	0.310573	7.00554	5
Mettl20	F	1	0.253723	0	1
S100a11	F	3	0.26144	0	5
Qtrtd1	M	6	0.33133	8.62377	1
Ezh1	F	10	0.344612	283.888	5
Tacc2	F	0	0	0	0
Ube2h	M	4	0.269021	177.261	1
Dlg4	F	32	0.376759	5499.06	1
Npm1	M	17	0.365018	1035.16	3
Qprt	F	2	0.303138	0	1
Cdc34-ps	M	18	0.33705	367.469	5
Nr1d2	F	3	0.241495	0	5
Lsm4	M	14	0.330978	610.446	0
Fam50a	M	1	0.233491	0	5
Selk	F	1	0.217704	0	5
Mrpl28	M	24	0.318924	472.202	0
Adam15	F	3	0.266042	18.2386	5
Naa50	M	9	0.302258	89.8561	1
Ahcyl2	F	9	0.308021	1897.01	1
Ccl7	F	6	0.328887	239.861	1
Ubash3b	M	3	0.281805	938.572	5
Cdv3	M	2	0.203298	936	2
Nfil3	F	6	0.283424	336.437	5
Gle1	M	8	0.304418	176.361	3
Cluh	M	2	0.302356	1.05499	0
Fahd1	F	5	0.274378	19.9172	1
Hp1bp3	F	1	0.23897	0	1
Pycr1	F	10	0.324671	150.806	1
Robo1	F	3	0.27763	4.70771	5
Uxs1	F	11	0.312437	3262.41	1
Hes1	F	4	0.299552	262.435	5
St13	M	6	0.318491	3.84251	1
Ptch2	F	4	0.287335	155.815	5
Cdkn1b	M	34	0.38043	2231.63	5
Mcmbp	M	2	0.24723	1870	1
Hs6st2	F	1	0.210941	0	5
Rtn4ip1	M	12	0.325686	790.879	1
Hecw2	F	8	0.316661	36.5069	5
Lass6	#N/A	3	0.291809	164.659	1
Hspb2	M	15	0.354521	372.739	1
Igfbp7	F	1	0.28893	0	5
Slc4a4	F	2	0.235664	936	1
Spopl	F	1	0.215601	0	0
Ube3a	F	12	0.299552	1207.03	5
Ctcf	F	13	0.35777	906.74	5
Serbp1	M	1	0.266724	0	3
Maea	M	3	0.29373	22.6056	1
Aprt	M	16	0.342972	932.331	1
Ssr1	M	9	0.309037	273.739	1
Pyroxd2	M	7	0.313273	647.889	1
Dvl3	M	25	0.33286	5373.83	5
Tmsb10	F	2	0.267867	8.0928	5
Peli2	F	2	0.238241	936	1
Lgmn	M	6	0.31517	157.339	1
Nol12	M	4	0.271752	0	3
Cyp26b1	F	5	0.260857	1092.08	1
Arid1b	F	4	0.312959	113.934	5
Erc2	F	2	0.258697	15.3631	5
Phactr4	F	2	0.298123	0.095747	5
Rbms1	F	5	0.289645	254.488	3
Ythdf2	M	2	0.256221	13.0414	3
Ado	M	2	0.26035	66.2062	5
Stxbp5	F	2	0.188077	0	5
Gpr56	M	1	0.246644	0	5
Rab2a	F	8	0.334404	443.555	5
Nudt19	M	1	0.214367	0	1
Zfand6	F	1	0.168981	0	2
Zranb2	M	3	0.257701	6.06863	5
Bre	M	3	0.274619	43.6827	1
Plac1	F	2	0.201983	936	5
Tmod2	F	3	0.249867	1007.3	3
Rrbp1	F	3	0.257843	113.001	1
Ccndbp1	M	1	0.20103	0	5
Bola3	M	4	0.288042	134.456	1
Sdpr	F	2	0.268867	17.4978	3
Commd5	M	1	0.174944	0	6
Fkbp14	F	7	0.309343	46.7229	1
Tyro3	F	15	0.363038	830.418	1
Hsf2	M	5	0.319468	22.0467	1
Dym	M	2	0.280539	17.1317	5
Nipa1	F	1	0.211895	0	6
Elac1	F	4	0.299457	0	3
Sh3kbp1	F	7	0.305809	733.523	5
Bag3	F	10	0.330162	83.5164	5
Asnsd1	M	9	0.326936	70.9934	1
Dbi	F	5	0.279701	90.4871	1
Trim59	F	8	0.340851	6155.94	2
Sec23b	M	12	0.321883	2227.22	5
Sepsecs	F	8	0.288574	286.748	1
Arhgef26	F	1	0.281128	0	5
Fkbpl	F	5	0.321331	77.1569	1
Ttc13	F	4	0.327393	53.7239	1
Tmtc3	F	6	0.321772	1031.92	1
Cecr5	F	5	0.2747	940.032	1
Rusc1	F	6	0.315382	1173.46	1
Tdrd3	F	1	0.245352	0	0
Isyna1	M	4	0.309241	28.4233	1
Hey1	F	6	0.33133	897.026	5
AI854688	#N/A	1	0.27286	0	1
Adam33	F	2	0.265665	3.37747	5
Il4	F	24	0.359555	3015.01	5
Bhlhe40	F	5	0.310883	859.05	5
Cox14	M	4	0.2502	18.703	1
Myo1e	F	5	0.308935	953.014	5
Tra2a	F	7	0.304221	49.4158	3
Ubl3	M	2	0.198349	936	1
Polm	F	7	0.343098	30.6355	5
Pgls	M	6	0.320561	165.907	1
Zdhhc3	M	1	0.26035	0	1
Zdhhc14	F	1	0.26035	0	1
Corin	F	3	0.252765	138.564	5
Zdhhc1	F	1	0.26035	0	1
Cd24a	F	5	0.338879	3.59771	5
Rtn1	F	3	0.24262	51.1925	1
Hmgn1	M	4	0.286369	57.4006	5
Trp53rk	F	2	0.313483	10.1489	5
Prmt5	M	16	0.363601	2283.11	3
Abhd14b	F	7	0.316982	30.8282	1
Nlrp14	F	2	0.306911	0	5
Lipa	F	8	0.317412	885.468	1
Ipo4	M	4	0.307314	16.0294	5
Mkln1	M	2	0.244775	59.8242	5
Slc12a5	F	6	0.330162	0.070197	1
Mlf1	F	2	0.263202	2.60498	0
Kdm5d	M	8	0.300803	57.6945	5
Fras1	F	16	0.358729	3551.08	5
Hmga1-rs1	M	2	0.274619	12.4012	5
Usp15	M	6	0.317197	235.129	5
Phb2	M	25	0.351199	1269.3	1
Wdr62	F	3	0.260278	67.0225	5
Elp5	M	2	0.204675	936	5
Slc25a5	M	25	0.347294	185.704	1
Aqp4	F	3	0.341099	0	1
Ubxn2b	M	9	0.322215	359.014	5
Ephb3	F	18	0.372713	1052.4	5
Bsg	M	3	0.3258	26.5274	1
Sod2	M	52	0.405277	4306.5	1
Prim2	F	7	0.327852	2811.79	1
Ccz1	M	2	0.151129	0	5
Usp2	M	5	0.311917	5.69572	5
Stab1	F	1	0.234191	0	5
Ptprm	F	4	0.287423	1043	5
Ilf3	M	3	0.273019	0.307242	3
Amotl2	F	17	0.358317	3550.78	1
Ptma	M	4	0.310162	2.15915	1
Sh3tc2	F	0	0	0	0
Tecr	M	8	0.291356	2205.88	1
Mtap4	#N/A	1	0.23608	0	5
Atp2c1	F	6	0.312646	34.1006	1
Lemd2	F	1	0.179022	0	5
Kcnab1	F	2	0.316447	0	1
Smtnl2	F	3	0.301771	71.3274	5
Prelid1	M	2	0.275184	3.95013	1
Klf13	M	5	0.315382	67.5599	5
Bnip3l	#N/A	4	0.318058	20.7477	5
Plat	F	7	0.343601	3760.19	5
Nhs	F	1	0.223308	0	5
Spns1	M	2	0.320451	0	1
Cgnl1	F	1	0.199957	0	3
Selm	M	5	0.278207	1056.11	5
Zfx	F	4	0.30571	31.1682	5
Dnajb1	M	37	0.393697	2738.58	1
Fam72a	F	1	0.260857	0	1
Kif7	F	1	0.296895	0	1
Cherp	M	1	0.285758	0	1
Zglp1	F	2	0.265139	9.86242	5
Rph3al	F	1	0.240874	0	5
Usp32	F	1	0.245031	0	5
Mgat2	F	2	0.245609	0	5
Npas3	F	4	0.317735	30.6655	5
Trmt10c	M	3	0.279035	6.88939	3
Efha2	#N/A	1	0.244967	0	5
Klhl9	M	2	0.273019	2.85631	5
Fhl3	M	4	0.289287	8.20401	5
Zfp623	M	3	0.300417	3.02105	5
Nagpa	F	10	0.291719	484.014	1
Nfe2	M	4	0.276238	12.6564	5
Fxyd5	F	3	0.282229	9.98072	5
Fat1	F	2	0.264018	28.846	1
Gm10116	M	1	0.288485	0	1
Zscan18	F	5	0.30061	3.27105	5
Zfp251	F	3	0.300417	3.02105	5
Dbpht2	M	1	0.263869	0	1
Papd4	F	5	0.27478	954.447	0
Tmem222	M	1	0.235605	0	3
Itm2b	M	2	0.226219	75.9222	1
Dnajc13	F	2	0.306309	0.089252	1
Cnbp	M	7	0.288485	121.51	3
Edrf1	F	1	0.244265	0	1
Fam173a	M	5	0.295864	66.4107	1
Gm14296	F	3	0.300417	3.02105	5
Zfp937	F	3	0.300417	3.02105	5
ENSMUSG00000073197	#N/A	3	0.300417	3.02105	5
D3Ertd254e	F	3	0.300417	3.02105	5
Zfp931	F	3	0.300417	3.02105	5
Gm3604	#N/A	3	0.300417	3.02105	5
Zfp759	F	3	0.300417	3.02105	5
Zfp280d	M	3	0.300417	3.02105	5
Zfp335	F	4	0.300513	3.02105	5
Zfp697	F	3	0.300417	3.02105	5
Zfp180	F	3	0.300417	3.02105	5
Zfp423	F	3	0.300417	3.02105	5
Zfp654	F	3	0.300417	3.02105	5
Znf512b	M	3	0.300417	3.02105	5
mCG_142228	#N/A	3	0.300417	3.02105	5
Mynn	F	3	0.300417	3.02105	5
Zfp711	F	3	0.300417	3.02105	5
Zfp882	F	3	0.300417	3.02105	5
Peg3	F	4	0.304914	80.6538	5
Zfp959	F	3	0.300417	3.02105	5
Map4k5	F	1	0.281128	0	5
Msx1	F	3	0.313168	366.531	5
Twf1	M	2	0.272621	0	5
Sssca1	M	7	0.304517	1238.47	5
Apoa1bp	M	9	0.307617	398.271	1
Rbm12	F	2	0.238787	12.9395	5
Cdh5	F	14	0.347037	1484.24	5
Scube2	F	1	0.204585	0	5
Arpp19	M	0	0	0	0
Pdcd4	M	3	0.300224	23.5028	5
Plvap	F	3	0.293454	15.9037	5
Coa5	M	4	0.261878	71.736	1
Neil3	F	4	0.312333	3.84405	1
Mageh1	F	1	0.220782	0	0
ENSMUSG00000063254	#N/A	1	0.20103	0	5
Epm2aip1	F	1	0.212568	0	1
Magee2	F	1	0.220782	0	0
Iws1	M	2	0.276646	11.0226	3
Mettl2	M	1	0.239519	0	3
H2-Ke2	#N/A	4	0.280623	60.6724	0
Mlf2	M	1	0.225674	0	1
N6amt1	M	2	0.249667	8.40727	1
Krtcap2	F	1	0.23897	0	1
Lrif1	F	0	0	0	0
Angptl4	M	1	0.26335	0	1
Ccdc19	#N/A	1	0.239949	0	1
Ehbp1l1	M	4	0.306811	22.3371	5
Naa10	M	4	0.298218	5.45455	1
Dctd	F	2	0.294007	0.691287	1
Hnrpdl	#N/A	2	0.253243	0	3
Alox5ap	M	2	0.281381	0	5
Soat1	F	2	0.244074	20.1757	5
Trmu	F	4	0.308122	0.768439	1
Gm16286	M	2	0.292082	0	1
Tmem176b	F	1	0.249335	0	5
Qsox2	F	1	0.294654	0	1
Ormdl3	F	1	0.23897	0	1
Wac	M	1	0.225511	0	3
Gata5	F	3	0.267332	945.339	5
Scn8a	F	2	0.249733	7.30629	1
Clk3	M	1	0.25927	0	5
Kirrel	F	2	0.238605	4.89456	5
Cox5a	M	30	0.323885	121.941	1
Nfyc	M	5	0.328196	13.3677	5
Vps16	M	4	0.177968	467.5	5
Rpl13	M	45	0.357088	1180.96	0
Atp6v1c1	M	3	0.280791	2.28624	5
Cs	M	41	0.368462	1034.65	1
Pfkl	M	17	0.347037	36.8263	1
Gys1	M	14	0.358454	653.663	1
Ift52	F	5	0.254827	0	2
Hira	F	9	0.324334	1729.49	5
Pld2	F	12	0.350805	3259.74	5
Sharpin	M	2	0.250401	6.29335	5
Med10	M	3	0.233782	5.69025	5
Des	M	12	0.351331	1046.51	5
Dr1	F	3	0.279701	55.8719	5
Rab8a	M	16	0.317197	3605.94	5
C1galt1	F	0	0	0	0
Prkcsh	M	5	0.333215	164.154	1
Ppard	F	14	0.357361	2358.71	1
Snx9	F	11	0.319359	506.357	5
Map2k6	F	9	0.338879	103.269	5
Gsto1	M	4	0.299361	5.46613	1
Cfc1	M	1	0.218619	0	5
Ern1	F	27	0.380894	2590.03	1
Rgs19	M	4	0.304122	264.373	1
Otub1	M	4	0.335963	11.3317	5
Snrnp27	M	19	0.340603	312.243	3
Pfn1	M	19	0.340975	3680.44	5
Itpkb	F	1	0.240565	0	5
Arhgap28	F	2	0.281466	0	5
Cspg5	F	7	0.312437	4707.55	4
Tdo2	F	1	0.238119	0	1
Sap30	F	7	0.282399	317.035	5
Rab30	F	1	0.207026	0	5
Sox17	F	3	0.289824	90.1771	5
Tada1	F	3	0.252901	1870	5
Lhfpl2	F	1	0.245416	0	5
Trim32	M	2	0.333808	0	5
Bnip1	M	6	0.230845	1964.41	5
Rarres2	F	6	0.286983	0	1
Frs2	M	5	0.312437	20.5402	5
Socs7	F	1	0.281128	0	5
Sik2	F	5	0.322547	31.8001	1
Rpp25l	M	0	0	0	0
Heph	F	1	0.234484	0	1
Ppan	M	17	0.31443	207.238	3
S100a6	F	7	0.320123	631.454	5
Jam3	F	1	0.212616	0	1
Wdr85	#N/A	3	0.292265	0	3
Cwf19l2	M	7	0.316127	9.12927	3
Mrpl45	M	10	0.283253	1873.05	0
Fbn1	F	8	0.274217	804.936	5
Enpp4	F	5	0.302844	13.855	1
Btg2	M	5	0.31795	74.7868	5
Eif4ebp2	F	7	0.323773	30.0157	5
Trpc3	F	4	0.278869	262.605	5
Sesn3	F	3	0.315807	0	1
Meis2	F	1	0.190331	0	5
Slc30a7	F	0	0	0	0
Rbm38	M	4	0.318166	72.9968	3
Ccdc12	M	2	0.309343	0	3
Pnkd	M	1	0.243883	0	1
Pdlim2	F	4	0.297555	1.70831	5
Rbpms2	M	2	0.270575	0	3
Lactb2	F	2	0.245738	0	1
Id2	F	7	0.340109	1353.3	5
Chordc1	M	3	0.273977	21.9805	1
Coro6	M	8	0.30571	1671.43	5
Hnrnph3	F	6	0.303433	1.81652	3
Fer	F	6	0.304122	140.095	5
Timm9	M	4	0.272542	0	1
Clpp	M	26	0.370356	1275.88	1
Ppic	F	6	0.302258	49.441	1
Ltbp1	F	2	0.272305	368.903	5
Rbms2	F	0	0	0	0
Coq5	M	2	0.240812	27.1566	1
Dusp3	M	2	0.293271	0	5
Rnf145	F	4	0.313798	40.6056	1
Tcn2	F	1	0.249335	0	5
Tbce	F	1	0.265967	0	5
Timp2	F	6	0.344359	13.0109	5
D10Wsu52e	#N/A	5	0.301869	46.8917	1
Kiaa0196	#N/A	3	0.268789	2804	6
Lbr	M	3	0.218008	955.56	5
Hmox2	M	3	0.30304	41.1681	3
Wdr45l	#N/A	2	0.279535	0	1
Tacc1	M	0	0	0	0
Cbx3	M	4	0.285932	1.27276	5
Abcf2	M	3	0.27575	9.58249	1
Ubac2	M	1	0.219901	0	5
Bcl6b	F	5	0.333215	179.776	5
Plag1	F	4	0.306409	24.571	5
Slc25a13	M	3	0.263721	7.26227	1
Slc38a2	F	2	0.306911	1870	5
Adamts19	F	1	0.192442	0	1
Fermt2	F	1	0.260712	0	1
Sgta	M	7	0.338512	89.6192	1
Agtrap	M	2	0.264391	50.8889	5
Rcbtb1	F	2	0.248871	0	3
Anxa4	F	2	0.30965	0	5
Cav2	F	1	0.246514	0	5
Npc2	F	2	0.27278	936	1
Nans	M	5	0.268635	36.8071	1
Pja2	M	3	0.273897	41.2744	5
Ttc14	F	1	0.225511	0	3
Sema6a	F	1	0.21985	0	5
Zbtb17	F	8	0.317304	340.008	5
Lmln	F	1	0.215551	0	1
Galt	M	1	0.238119	0	1
Bach1	F	1	0.308731	0	5
Adam19	F	1	0.232276	0	5
Dnajc27	F	3	0.251814	0.887	5
Tppp	F	2	0.327279	0	0
Qdpr	M	2	0.30863	7.76443	1
Gatad1	M	3	0.270029	112.936	5
Zfp521	F	4	0.30432	61.0613	5
Wdr37	F	2	0.253312	0	3
Plxnc1	F	1	0.26454	0	5
Lmod1	F	1	0.296425	0	5
Lyl1	M	1	0.213781	0	5
Fndc3b	F	1	0.207209	0	5
Chchd10	M	2	0.243947	0	1
Kbtbd2	M	1	0.25884	0	5
Pmp22	F	0	0	0	0
Gab3	F	4	0.249401	37.8796	5
Cnn2	M	2	0.298123	0.095747	5
Pbdc1	F	1	0.212135	0	5
Loxl2	F	1	0.217149	0	5
Zfp74	F	4	0.301383	34.5916	5
Tob1	F	1	0.308731	0	5
Agap1	F	1	0.263647	0	5
Ptp4a2	M	2	0.267409	0.867219	5
Gm7334	F	1	0.308731	0	5
Btg3	F	1	0.308731	0	5
Gzf1	F	4	0.300513	3.02105	5
Gtf2ird2	F	2	0.267256	0	3
Unc119	M	1	0.224431	0	5
Mien1	M	3	0.256011	88.0768	1
Gm5611	F	1	0.226822	0	5
St6gal1	F	0	0	0	0
Syt14	F	1	0.205347	0	1
Lasp1	F	1	0.308731	0	5
Pank4	F	1	0.249534	0	3
Dus4l	F	1	0.299265	0	1
Rsl1	F	3	0.300417	3.02105	5
Zfp354a	F	3	0.300417	3.02105	5
Zim1	F	4	0.303728	100.628	5
Alms1	F	1	0.190757	0	1
Sap30l	M	1	0.230561	0	5
Eltd1	F	1	0.234837	0	5
Cpne9	F	2	0.275669	220.052	5
Tmem45a	F	1	0.169931	0	5
Lysmd2	F	0	0	0	0
Taf15	F	1	0.2	0	5
mCG_121508	#N/A	1	0.168072	0	5
Lsm12	M	1	0.243693	0	3
Itm2a	F	1	0.213781	0	5
Caap1	F	0	0	0	0
Sub1	M	1	0.246255	0	3
Tbx2	F	1	0.210989	0	5
Hapln1	F	1	0.272146	0	5

## Sheet: 10.5 L
Id	sex	Degree	Closness centrality	Betweeness centrality	Modularity_Class	Shared Condition
Gm10250	M	38	0.326648	103.399	1
Ndufab1	M	42	0.328294	1739.75	1					Important nodes based on combination of Degree, Betweenness and Closness centraliry
Ndufa13	M	36	0.327586	144.26	1
Uqcrc2	M	56	0.357647	1496.02	1
Atp5c1	M	54	0.346505	1043.1	1					Important nodes based on Degree analysis
Uqcrq	M	39	0.316447	41.6105	1
Atp5o	M	60	0.362192	1759.99	1
Atp5h	M	61	0.375	3278.48	1					Important nodes based on Betweenness centraliry analysis
Atp5b	M	67	0.405694	7159.7	1
Ndufs8	M	39	0.334066	540.439	1
Txnl4a	M	8	0.275862	56.8819	3					Important nodes based on Closness centraliry analysis
Cox5b	M	50	0.3426	548.427	1
Gcsh	M	6	0.270463	52.1054	5
Dlat	M	23	0.329004	1007.19	5					Shared genes with WGCNA analysis results
Ndufv2	M	43	0.326648	254.527	1
Ndufb5	M	40	0.319552	105.909	1
Ndufa12	M	36	0.318881	184.551	1					Un-shared genes with WGCNA analysis results
Bckdhb	F	16	0.325482	359.881	5
Ndufb6	M	34	0.315353	19.9074	1
Uqcr10	M	39	0.318214	86.2709	1
Eif3m	M	6	0.283054	13.9356	3
Tpi1	M	32	0.380317	2182.13	5
Mrpl27	M	20	0.315571	771.167	3
Atp5k	M	40	0.316667	98.5391	1
Cask	M	11	0.32618	1111.61	4
Lsm3	M	10	0.280961	2859.06	3
Mrpl46	M	14	0.293625	125.371	3
Cdc27	M	8	0.31405	530.767	2
Fzr1	M	11	0.320901	217.729	2
Ndufc2	M	37	0.312329	43.089	1
Ndufb8	M	37	0.314266	122.29	1
Ndufs5	M	38	0.316447	2001.79	1
Ndufa5	M	39	0.317328	41.1453	1
Snapc3	M	0	0	0	0
Eno3	M	43	0.397559	5023.55	5
Uqcrh	M	41	0.317328	149.222	1
Tnnt2	M	13	0.320675	204.521	4
Hadh	M	9	0.301787	227.178	5
Ndufb11	M	30	0.308734	2.72907	1
Ghr	M	2	0.268078	0	4
Tnnc1	M	20	0.363057	1144.81	4
Sart1	F	8	0.275862	56.8819	3
Yap1	M	8	0.330435	376.756	2
Uqcrb	M	44	0.332362	588.246	1
Atp6v1g1	M	13	0.301189	2.20988	1
Med30	M	3	0.270463	0	5
Acd	M	0	0	0	0
Atp5f1	M	38	0.311475	90.4234	1
Mrps10	M	29	0.371336	3066.22	3
Acadm	M	13	0.308108	413.263	5
Hadhb	M	12	0.28879	144.586	5
Eno1	M	36	0.408602	4354.09	5
Map2k2	M	15	0.299016	462.001	4
Mrpl30	M	13	0.289524	242.001	3
Mrpl51	M	12	0.273709	94.485	3
Cox6b1	M	40	0.330435	202.127	1
Cenpa	M	28	0.359338	4463.95	2
Smarcc2	M	8	0.312115	640.003	4
Actc1	M	60	0.419503	12264.7	4
Myl3	M	19	0.360759	818.057	4
Gfm1	M	35	0.358773	7415.48	3
Myh6	M	21	0.323634	600.715	4
Gm10036	M	23	0.3648	2956.67	3
Rab22a	F	5	0.301189	113.101	4
Ndufb9	M	39	0.319776	65.3984	1
Ndufa4	M	38	0.316887	41.9967	1
Tnni1	M	9	0.290816	455.424	4
Amt	M	5	0.256468	457.631	5
Rab31	M	6	0.329718	331.789	4
Gm7251	M	24	0.387426	1905.89	5
Mrpl36	M	17	0.309783	670.774	3
Arid1b	F	5	0.301987	197.977	4
Eif4b	M	10	0.302789	408.866	3
Usmg5	M	36	0.319552	94.597	1
Gm17271	M	13	0.317107	54.9965	1
Cdc25a	F	9	0.337278	342.35	2
Ndufs6	M	40	0.340807	1887.26	1
Atp5j	M	45	0.322946	153.068	1
Gm1840	M	10	0.316008	6.03452	5
Med11	M	3	0.270463	0	5
B9d2	M	10	0.278218	467.16	2
Gm8973	M	3	0.277541	0	3
Myh7	M	16	0.319552	148.563	4
Pigo	M	7	0.297262	1680.28	5
B9d1	M	7	0.252492	63.9904	2
Eif2s3x	F	14	0.308525	536.238	3
Gadd45gip1	M	12	0.276867	49.1237	3
Hspa1b	F	32	0.400703	7481.95	5
Mrps17	M	11	0.290631	39.0987	3
Diablo	M	7	0.291374	337.559	4
Suclg1	M	35	0.339033	726.538	1
Mapk3	F	39	0.361618	6516.54	4
Hnrnpc	F	14	0.307485	1477.02	3
Ubc	F	53	0.416438	20735.5	2
Timm9	M	1	0.224409	0	4
Nip7	M	11	0.294574	892.745	3
Mrpl48	M	8	0.253333	0	3
Uqcr11	M	46	0.344151	3242.71	1
Rad17	M	5	0.294764	185.151	2
Atp5l-ps1	M	35	0.319104	64.9985	1
Plcb1	F	6	0.283582	109.459	4
Pdha1	M	20	0.332847	685.385	5
Pip5k1c	F	8	0.30563	650.098	4
Eif2s3y	M	11	0.307278	387.845	3
Ube2c	M	16	0.318881	836.325	2
Vdac1	M	19	0.3505	1146.08	1
Mapre1	M	10	0.279583	235.065	2
Jak2	M	17	0.327116	1584.68	4
Itpr1	M	9	0.328767	1221.65	4
Myh7b	M	14	0.317328	483.905	4
Slc25a4	M	17	0.317328	169.769	1
Parn	M	3	0.260274	58.4352	3
Dync1i2	M	7	0.253052	930.043	2
mt-Atp8	F	14	0.301388	2.68082	1
Lrpprc	M	6	0.27771	347.674	3
Taf4b	M	3	0.24569	37.8515	2
Bckdk	M	11	0.3147	524.373	5
Bmpr1a	M	1	0.186427	0	2
Lclat1	M	4	0.268393	216.857	5
Ppa2	M	16	0.315789	768.931	1
Dnajc5	M	3	0.310415	2.0262	5
Mpp6	M	8	0.306864	451.349	4
Rps26-ps1	M	9	0.324786	203.996	3
Eif4g1	M	17	0.32618	2028.11	3
Ict1	M	12	0.291002	159.275	3
Myl4	M	12	0.312329	171.129	4
Tctn2	F	3	0.217973	0	2
Erbb4	M	15	0.322261	1569.58	2
Ppp2r5e	M	9	0.312972	542.886	2
Rhou	F	14	0.317549	1411.75	4
Birc5	M	23	0.307278	1445.75	2
Ddx3y	M	8	0.310415	966.154	3
Eps15l1	F	2	0.301189	0	2
Gm5506	#N/A	30	0.389744	2425.98	5
Exosc7	M	7	0.281829	1037.17	3
Mrps23	M	11	0.290631	39.0987	3
Dgka	M	4	0.262673	129.275	4
Stard8	M	1	0.241142	0	4
Rdbp	#N/A	3	0.264042	0	4
Fip1l1	F	10	0.283406	1082.03	3
Vegfb	M	2	0.194373	0	0
Nfyb	M	6	0.270463	534.393	2
Iqcb1	F	11	0.314483	1749.67	2
Dnajc8	M	8	0.272564	456.526	3
Mks1	M	7	0.252492	63.9904	2
Serpinf2	M	2	0.194373	0	0
Smek1	M	2	0.257773	8.0749	4
BC006779	#N/A	27	0.368039	4993.69	5
Gyg	M	2	0.294574	455	2
Wbp4	M	7	0.250412	0	3
Atp5g3	M	40	0.332604	408.145	1
Uba5	F	4	0.29572	909.333	2
Dstn	M	7	0.326882	58.219	4
Arid2	M	4	0.269027	77.0766	4
Ptrf	M	3	0.223749	892.606	2
Pax6	M	6	0.3079	619.44	3
Brd4	M	8	0.289892	477.29	4
Cox7a2l	M	5	0.258944	58.1645	1
Gja1	M	10	0.341829	2299.25	4
Hemk1	M	1	0.232534	0	3
Zak	M	4	0.28323	32.0614	4
Msn	F	7	0.312115	166.177	4
Cdk6	M	17	0.351039	1461.44	2
Atxn2l	M	2	0.181168	1359	3
Atxn2	M	1	0.180737	0	3
Cox7b	M	31	0.3147	41.0495	1
Actg1	F	59	0.413418	10399.7	4
Ormdl3	M	3	0.23493	463.974	5
Rpp25l	M	1	0.196213	0	3
Cycs	M	42	0.371336	2329.39	1
Pcgf1	M	3	0.241398	5.23669	2
ENSMUSG00000095762	#N/A	8	0.321353	614.692	3
Mapt	M	3	0.308108	485.05	2
Hspa9	M	26	0.378109	2051.5	5
Morf4l1	M	6	0.309572	332.989	2
Mrps35	M	10	0.3079	356.735	3
Cox7a1	M	16	0.30299	249.399	1
Shmt2	M	14	0.327822	952.077	5
Gm10053	M	35	0.368039	1669.21	1
Etfa	M	18	0.308525	205.532	1
Cep55	M	9	0.275196	1.67657	2
Nit2	M	5	0.289524	68.2976	5
Nfatc1	F	12	0.325947	2850.9	4
Utp14b	M	6	0.249453	121.421	3
Fzd4	M	4	0.296489	1933.59	2
Ddx59	M	14	0.32618	1328.07	3
Mp68	#N/A	22	0.308734	29.2841	1
Cd40	M	9	0.308316	374.159	4
Nedd4l	M	4	0.30299	26.8019	2
Gm10259	F	6	0.267763	613.374	3
Cxcl12	M	8	0.28323	50.2528	4
Gnl1	F	6	0.281134	69.6607	3
Cox10	M	10	0.290261	124.218	1
Hagh	M	1	0.207745	0	5
Aco2	M	24	0.343632	777.673	5
Cox7a2	M	38	0.31405	113.767	1
Ak1	M	24	0.373159	1947.7	3
Gm21319	M	10	0.309572	990.193	3
Atpbd4	#N/A	1	0.213984	0	3
Rnf31	M	2	0.246753	0	4
Rbbp7	M	14	0.305017	1167.44	2
Sac3d1	M	5	0.27289	866.974	2
Ankrd10	M	3	0.295146	310.677	2
Myo9b	M	17	0.319776	862.646	4
Uty	M	20	0.348092	3401.84	2
Csnk2a1	F	5	0.270784	130.407	2
Gpi1	M	14	0.3426	61.1473	5
Eny2	M	3	0.233846	117.124	2
Tpm1	M	20	0.357367	859.924	4
Uqcc2	M	5	0.285535	5.76143	4
Nusap1	M	9	0.275196	1.67657	2
Taf2	M	7	0.268235	775.071	2
Ak2	M	24	0.348092	1035.32	5
Cav3	M	6	0.285178	1399.31	4
Pcmt1	M	4	0.298234	72.0453	5
Map3k2	M	8	0.316887	240.252	4
Tceb2	M	17	0.343891	3428.56	4
Dph5	M	3	0.272076	485.968	3
Anapc13	M	7	0.298234	707.484	2
Cdkn3	M	12	0.292683	163.075	2
Ssbp1	M	6	0.295528	1015.5	5
Ftsj1	M	8	0.274203	637.597	3
Ckap2	M	10	0.275362	6.42084	2
Prdx6b	M	3	0.282528	6.66687	5
Pygm	M	14	0.330914	560.01	5
Mdh2	M	44	0.361331	1190.78	5
Arvcf	M	6	0.279755	461.544	4
Cyth3	M	4	0.257919	37.7517	4
Pdcd5	M	6	0.282528	0	1
Rpp30	M	3	0.243981	458.181	3
Capn2	M	3	0.269504	88.5433	4
Sirt5	M	5	0.321353	379.92	5
Dusp27	M	2	0.270463	37.724	4
Cadm1	M	3	0.270302	17.4789	4
Mettl17	M	5	0.299213	102.843	3
Cand1	M	2	0.238494	9.59913	2
Mll5	#N/A	3	0.267763	0	2
Fadd	M	10	0.307278	327.002	4
Sh2d3c	F	2	0.265734	28.4385	3
Lipa	F	8	0.277541	248.282	5
Abhd14b	M	7	0.274864	164.35	5
Gpaa1	F	2	0.229376	0	5
Tcf19	F	4	0.270463	0	2
Ldhb	M	26	0.354588	367.979	5
Bag4	M	4	0.306452	48.3373	5
Timm13	M	7	0.289157	734.609	4
Smpx	M	12	0.314266	510.725	4
Nsd1	M	4	0.28027	12.4204	2
Homer1	M	2	0.248096	29.7319	2
Prpf18	M	1	0.235173	0	3
Ddx39b	F	18	0.362192	4813.68	5
Cks1b	M	11	0.282703	333.187	2
Rab1b	M	3	0.203299	493.993	2
Ahcyl1	M	6	0.302789	221.733	5
Trdn	M	7	0.294764	111.485	4
Gm6430	M	2	0.235416	0	3
Ctps2	M	11	0.332604	340.283	5
Hspb7	M	4	0.294383	165.266	3
Kiaa1109	#N/A	1	0.193795	0	3
Dlgap5	M	8	0.273874	0	2
Hrc	M	12	0.328058	133.51	4
Spice1	F	2	0.153639	908	3
Phpt1	M	1	0.25618	0	1
Slc25a24	M	3	0.255034	13.2299	1
Pln	M	9	0.30563	316.191	4
Phactr2	M	5	0.326882	473.268	4
Ttc25	M	3	0.295528	32.1447	2
Dpysl3	M	2	0.294574	33.0229	4
Flna	F	9	0.307278	292.779	4
Mettl22	M	1	0.232534	0	3
Ptpra	F	3	0.269344	0	4
Zranb2	M	3	0.245293	19.3953	2
Dennd1b	M	1	0.190317	0	5
Nek4	M	1	0.117647	0	3
Kdm1a	F	5	0.275529	30.816	2
Lyrm7	M	0	0	0	0
Sept7	M	3	0.295146	240.968	3
Trim55	M	2	0.248908	27.0673	3
Sdhd	M	33	0.315135	53.061	1
Specc1	F	6	0.306864	417.584	4
Hand1	M	3	0.280961	80.196	4
Ptprb	F	2	0.266979	0	4
Sec23b	F	2	0.171429	0	2
Tagln2	F	3	0.30099	0.038099	4
Slc25a5	M	19	0.32618	341.62	1
Rtn4ip1	M	5	0.256757	46.9974	5
Vma21-ps	M	1	0.234327	0	1
Fabp3	M	4	0.29765	25.3942	5
Eci1	M	9	0.275695	114.379	5
Gadl1	M	3	0.259091	14.4222	5
Wnk1	M	3	0.294764	455	2
Trappc11	M	0	0	0	0
Txndc9	M	9	0.327116	559.595	5
Celsr2	M	1	0.228801	0	2
AK157302	M	0	0	0	0
Orc4	M	5	0.308734	75.2593	2
Mlf1	M	2	0.250687	20.0892	3
Fbxo42	M	3	0.276867	29.2168	4
Klhdc1	M	4	0.280615	84.5864	4
Prkci	F	5	0.251517	1366.52	4
Bag2	M	3	0.287335	455	5
Reep2	M	1	0.191516	0	3
Lrrc4b	M	7	0.30604	707.384	4
Mnd1	M	1	0.250963	0	5
Sod2	M	28	0.380952	2406.62	5
Cpa2	F	1	0.234327	0	1
Sfrs18	#N/A	1	0.211994	0	4
Glrx	M	4	0.288425	199.154	5
Cdh3	M	7	0.317328	873.465	4
Snx2	F	3	0.256901	2.99567	4
Usp4	F	3	0.298429	157.439	2
Crls1	M	5	0.30099	325.294	5
Fxyd1	M	2	0.244767	2.8437	4
Cst3	M	1	0.202847	0	2
Mcee	M	6	0.262069	954.52	5
Mitf	M	5	0.311688	171.178	4
Lat2	M	7	0.286612	540.122	4
Maea	M	2	0.233966	0	4
Asxl2	M	2	0.239244	38.1231	4
Tbx20	M	3	0.272564	0	4
Pdlim5	M	5	0.280615	80.3397	4
Trim25	F	2	0.294574	201.283	2
Rnf41	F	3	0.301587	252.717	2
Setd1a	F	11	0.30563	840.859	2
Ror1	M	3	0.24127	477.349	2
Ubxn8	M	2	0.294574	455	2
Vdac3	M	19	0.318214	18.6857	1
Setd8	M	3	0.269344	3.95587	2
Zdhhc7	M	2	0.246486	48.6246	4
Tomm5	M	4	0.276867	343.822	4
Ciapin1	M	1	0.24662	0	5
Lrig2	F	2	0.253474	8.90347	3
Mterfd3	#N/A	1	0.228228	0	5
Anks1	M	2	0.293059	19.4784	2
Zmpste24	M	1	0.20421	0	5
Fam13b	F	2	0.263432	18.8577	4
Epha10	M	4	0.284112	38.5105	4
Csrp2bp	M	1	0.186122	0	2
Osbpl2	M	1	0.246353	0	4
Tead1	M	2	0.274038	3.80988	2
Gnl3l	F	7	0.281308	433.887	3
Dnajc15	M	5	0.318881	45.0893	1
Nutf2-ps1	M	2	0.213283	19.5638	3
Rbm12b2	M	1	0.236269	0	4
Coq7	M	1	0.254322	0	1
Pgam2	M	19	0.329957	804.217	5
Pin1	M	5	0.309783	184.862	4
Rheb	M	12	0.329004	694.145	4
Uqcc	#N/A	1	0.249589	0	1
Atf3	F	6	0.318214	163.065	4
Atmin	M	2	0.3	0.038099	4
Gm6710	M	2	0.3	0.038099	4
Zbtb3	M	2	0.3	0.038099	4
Zfp946	M	2	0.3	0.038099	4
Zfp958	M	2	0.3	0.038099	4
Zfp592	F	2	0.3	0.038099	4
Gm4924	M	2	0.3	0.038099	4
Rc	#N/A	2	0.3	0.038099	4
Zfp598	M	1	0.245425	0	4
Aff1	M	6	0.283406	331.667	4
Cox5a	M	48	0.340553	272.845	1
Eif3g	M	11	0.293248	266.431	3
Lin7c	F	4	0.278049	30.5071	4
Prpf8	M	14	0.307278	1676.09	3
Snapc1	F	0	0	0	0
Mrpl49	M	12	0.278558	177.431	3
Atp6v0d1	M	18	0.305835	923.21	1
Tinf2	M	0	0	0	0
Myl2	M	23	0.365678	1840.54	4
Rabgef1	F	3	0.300197	47.7111	4
Med29	M	4	0.274533	52.5307	5
Eif2b1	M	4	0.258065	82.8408	3
Dnajc3	M	3	0.310415	2.0262	5
Ets2	F	4	0.268868	456.986	4
Uchl3	M	6	0.301587	264.041	2
Ngly1	M	1	0.294194	0	2
Rad51l3	#N/A	9	0.334802	824.099	5
Ube2m	M	5	0.309993	538.186	2
Plcb3	M	6	0.283582	109.459	4
Pafah1b1	M	16	0.296489	1091.67	2
Il12rb2	M	1	0.24662	0	4
Bambi	M	2	0.229031	455	2
Fcf1	M	6	0.240253	505.831	3
Timp3	M	3	0.241015	908	0
Srebf2	M	1	0.212985	0	2
Brap	M	2	0.300395	20.0899	2
Pelp1	F	1	0.219971	0	3
Epb4.1l5	M	1	0.246087	0	4
Fbxo22	M	2	0.294764	0	2
Coprs	M	3	0.24076	0	4
Tmem55a	M	1	0.234206	0	4
Cd3eap	M	1	0.182912	0	2
Iws1	M	2	0.278729	18.4157	5
Mbd6	M	1	0.294194	0	2
Mtrf1	M	6	0.302789	960.766	3
Map2k7	F	8	0.285714	57.2347	4
Mrpl45	M	2	0.23676	0	3
Lsm12	M	3	0.220503	2259	3
Sptlc1	F	5	0.255892	213.647	5
Cbx2	F	5	0.265116	67.1271	2
Shcbp1	M	11	0.308943	261.766	2
Ctsk	F	3	0.254322	462.748	2
Pigl	M	2	0.229376	0	5
Mocs2	M	2	0.228571	455	2
Coro1c	F	12	0.309153	613.281	4
Tada1	M	2	0.21673	0	2
Cenpb	M	1	0.264501	0	2
Rnaseh1	F	7	0.313402	851.733	5
Mapkapk5	F	1	0.265734	0	4
Polrmt	M	2	0.242038	19.2988	3
Cxadr	M	1	0.215297	0	3
Arl4d	F	2	0.242682	2.33413	4
Notch4	F	4	0.306658	179.293	2
Utp20	F	2	0.220077	0	3
Popdc2	M	4	0.269982	3.06875	4
Mcts1	M	1	0.24333	0	3
Cbx3	M	3	0.269822	18.4109	2
Cryab	M	4	0.324094	0.673507	1
Yipf5	F	3	0.190238	121.668	2
Ptbp2	M	3	0.261318	47.0041	3
Rit1	F	12	0.325018	1254.89	4
Brd2	M	5	0.276531	221.494	2
Cabin1	M	1	0.245955	0	4
Ttll4	F	2	0.133294	455	3
Ppp1r3b	M	1	0.227659	0	2
Ddx19b	M	1	0.214487	0	2
Eml4	F	1	0.22093	0	3
Wtip	M	4	0.24662	116.135	4
Herc4	F	6	0.326648	1074.74	4
Lmbrd2	M	0	0	0	0
Dhrs11	F	1	0.275695	0	5
Bzw2	M	1	0.246087	0	3
Cpe	M	1	0.264195	0	3
Gm2a	M	2	0.268868	5.28115	3
Ubap2	F	2	0.23676	455	3
Svil	M	1	0.241142	0	4
Bcl11b	M	4	0.306246	173.011	4
Acot13	M	3	0.267763	12.6411	1
Slc12a7	M	1	0.227772	0	2
Trappc13	M	0	0	0	0
Zbtb7a	F	3	0.306658	15.8093	4
Mark1	F	1	0.235659	0	2
Chic2	M	1	0.22093	0	3
Gars	M	1	0.274533	0	5
Abcb7	M	0	0	0	0
Gsta4	M	1	0.286252	0	5
Trip10	M	1	0.201058	0	4
Ipo13	M	2	0.237872	91.8704	3
Hook1	M	1	0.22331	0	5
Grb10	M	1	0.201058	0	4
Sall4	M	1	0.246486	0	4
Osgepl1	M	3	0.275362	11.2967	3
Mfge8	M	1	0.254891	0	4
Slc47a1	M	3	0.251656	20.9729	5
Otud5	M	2	0.232061	0.5	2
Gipc2	M	1	0.194456	0	2
Tmem43	F	1	0.227659	0	2
Prdm16	M	2	0.3	0.038099	4
Cited1	M	1	0.286252	0	5
ENSMUSG00000008307	#N/A	1	0.225408	0	4
Grb14	M	1	0.201058	0	4
Zer1	M	1	0.256036	0	4
Ccrn4l	M	1	0.237006	0	3
Sdhaf4	#N/A	1	0.207745	0	5
Zfp161	#N/A	2	0.3	0.038099	4
Zfp612	M	2	0.3	0.038099	4
Zfp280b	F	2	0.3	0.038099	4
