# Supplementary material for: The developmental origins of sex-biased expression in cardiac development
Source: Biol Sex Differ. 2019 Sep 5;10:46. doi: 10.1186/s13293-019-0259-1 (PMC6727560; doi:10.1186/s13293-019-0259-1)
Supplement: Supplementary file 7 — Dataset S4. Gene ontology for protein-protein interaction networks (XLSX 15 kb) [file 13293_2019_259_MOESM7_ESM.xlsx]

## Sheet: REVIGO
term_ID	description	frequency	plot_X	plot_Y	plot_size	log10 p-value	uniqueness	dispensability	representative	eliminated
GO:0048514	blood vessel morphogenesis	0.00117	-5.262	-0.154	4.175	-16.4885	0.197	0	48514	0
GO:0002040	sprouting angiogenesis	0.00018	null	null	3.362	-4.3574	0.241	0.857	48514	1
GO:0045765	regulation of angiogenesis	0.00049	null	null	3.796	-5.9959	0.17	0.916	48514	1
GO:0060411	cardiac septum morphogenesis	0.00013	null	null	3.225	-4.3918	0.226	0.769	48514	1
GO:0002042	cell migration involved in sprouting angiogenesis	7e-05	null	null	2.952	-2.0278	0.254	0.807	48514	1
GO:0060840	artery development	0.00018	null	null	3.36	-3.7681	0.249	0.857	48514	1
GO:0035904	aorta development	0.00011	null	null	3.14	-1.8868	0.257	0.952	48514	1
GO:0003148	outflow tract septum morphogenesis	5e-05	null	null	2.771	-2.1301	0.252	0.899	48514	1
GO:0003281	ventricular septum development	0.00013	null	null	3.21	-2.6779	0.236	0.95	48514	1
GO:0055026	negative regulation of cardiac muscle tissue development	4e-05	null	null	2.679	-1.8933	0.189	0.955	48514	1
GO:0055025	positive regulation of cardiac muscle tissue development	8e-05	null	null	2.992	-1.6225	0.175	0.974	48514	1
GO:0055021	regulation of cardiac muscle tissue growth	7e-05	null	null	2.961	-2.3111	0.195	0.902	48514	1
GO:1904018	positive regulation of vasculature development	0.00025	null	null	3.511	-4.4314	0.175	0.948	48514	1
GO:0055024	regulation of cardiac muscle tissue development	0.00012	null	null	3.189	-3.1978	0.184	0.765	48514	1
GO:0045843	negative regulation of striated muscle tissue development	8e-05	null	null	3.005	-2.6574	0.219	0.907	48514	1
GO:0045844	positive regulation of striated muscle tissue development	0.00012	null	null	3.184	-2.1144	0.211	0.928	48514	1
GO:1903670	regulation of sprouting angiogenesis	6e-05	null	null	2.906	-1.8119	0.22	0.896	48514	1
GO:0001569	branching involved in blood vessel morphogenesis	7e-05	null	null	2.949	-2.1852	0.234	0.807	48514	1
GO:0001570	vasculogenesis	0.00016	null	null	3.3	-3.0338	0.246	0.849	48514	1
GO:0048844	artery morphogenesis	0.00012	null	null	3.204	-2.9265	0.251	0.837	48514	1
GO:0001525	angiogenesis	0.00096	null	null	4.088	-12.2798	0.197	0.961	48514	1
GO:0030509	BMP signaling pathway	0.00042	4.624	-1.228	3.731	-8.3263	0.582	0.056	30509	0
GO:0090100	positive regulation of transmembrane receptor protein serine/threonine kinase signaling pathway	0.00023	null	null	3.468	-2.8194	0.534	0.891	30509	1
GO:0017015	regulation of transforming growth factor beta receptor signaling pathway	0.00021	null	null	3.421	-3.8285	0.589	0.831	30509	1
GO:0090101	negative regulation of transmembrane receptor protein serine/threonine kinase signaling pathway	0.00027	null	null	3.539	-2.7139	0.566	0.906	30509	1
GO:0030513	positive regulation of BMP signaling pathway	9e-05	null	null	3.077	-1.8846	0.543	0.906	30509	1
GO:0030514	negative regulation of BMP signaling pathway	0.00015	null	null	3.275	-2.8127	0.564	0.931	30509	1
GO:0030510	regulation of BMP signaling pathway	0.00026	null	null	3.528	-6.0147	0.578	0.965	30509	1
GO:0030512	negative regulation of transforming growth factor beta receptor signaling pathway	0.00013	null	null	3.229	-1.6977	0.573	0.973	30509	1
GO:0061097	regulation of protein tyrosine kinase activity	0.00016	4.064	2.937	3.322	-2.5037	0.781	0.23	61097	0
GO:0061098	positive regulation of protein tyrosine kinase activity	9e-05	null	null	3.086	-1.7215	0.714	0.857	61097	1
GO:0001825	blastocyst formation	5e-05	-4.93	1.142	2.836	-2.284	0.377	0.495	1825	0
GO:0060350	endochondral bone morphogenesis	0.00011	-4.57	0.071	3.158	-2.5704	0.307	0.545	60350	0
GO:0060351	cartilage development involved in endochondral bone morphogenesis	6e-05	null	null	2.878	-1.8933	0.307	0.913	60350	1
GO:0010717	regulation of epithelial to mesenchymal transition	0.00015	-2.66	-0.906	3.292	-3.3455	0.238	0.555	10717	0
GO:0010718	positive regulation of epithelial to mesenchymal transition	8e-05	null	null	3.016	-3.0359	0.232	0.903	10717	1
GO:0001755	neural crest cell migration	0.00011	null	null	3.14	-1.6557	0.281	0.969	10717	1
GO:0014032	neural crest cell development	0.00017	null	null	3.335	-2.1365	0.276	0.887	10717	1
GO:0021536	diencephalon development	0.00017	-4.58	-1.192	3.344	-1.8889	0.31	0.56	21536	0
GO:0021983	pituitary gland development	9e-05	null	null	3.046	-1.6557	0.327	0.805	21536	1
GO:0060041	retina development in camera-type eye	0.00037	-5.238	-0.981	3.676	-2.8443	0.29	0.589	60041	0
GO:0061298	retina vasculature development in camera-type eye	4e-05	null	null	2.692	-2.5404	0.263	0.801	60041	1
GO:0030178	negative regulation of Wnt signaling pathway	0.00037	4.36	-2.864	3.681	-4.0376	0.615	0.593	30178	0
GO:0001657	ureteric bud development	0.0002	-4.766	-1.841	3.4	-2.1601	0.271	0.611	1657	0
GO:0072080	nephron tubule development	0.00019	null	null	3.389	-1.9091	0.27	0.946	1657	1
GO:0072028	nephron morphogenesis	0.00016	null	null	3.313	-2.027	0.283	0.863	1657	1
GO:0001658	branching involved in ureteric bud morphogenesis	0.00012	null	null	3.18	-1.8997	0.268	0.969	1657	1
GO:0002761	regulation of myeloid leukocyte differentiation	0.00021	-2.597	-0.262	3.438	-2.3041	0.245	0.656	2761	0
GO:0045670	regulation of osteoclast differentiation	0.00013	null	null	3.21	-2.1766	0.257	0.91	2761	1
GO:0002763	positive regulation of myeloid leukocyte differentiation	0.0001	null	null	3.092	-1.8868	0.241	0.927	2761	1
		0.00953
