# Supplementary material for: The developmental origins of sex-biased expression in cardiac development
Source: Biol Sex Differ. 2019 Sep 5;10:46. doi: 10.1186/s13293-019-0259-1 (PMC6727560; doi:10.1186/s13293-019-0259-1)
Supplement: Supplementary file 9 — Dataset S5. Differentially expressed genes in male and female cardiac precursors (XLSX 10 kb) [file 13293_2019_259_MOESM9_ESM.xlsx]

## Sheet: Sheet1
Male-enriched in CP	Female-enriched in CP
Ferd3l	Slc16a3
Dct	Ugdh
Pou3f3	Cald1
Six3os1	Ctgf
Six6	Fam162a
St18	Plod2
C130021I20Rik	Slc2a1
Uty	Hk2
Rmst	Bnip3
Crym	P4ha2
Laptm5	Ndrg1
Clec7a	Slc2a3
Lgi1	Rarres2
Ms4a6b	G0s2
Ms4a7	Rps16
Ddx3y	Serpine1
Lilrb3	Ankrd1
Gpnmb	Acta2
Fabp7	Actg2
Trh	Xist
Mpeg1
Plch1
Fyb
AF251705
Slc11a1
C1qa
C1qc
Cybb
C5ar1
Myo1f
Ms4a6c
Il10ra
Aif1
Ctss
Gpr98
Emr1
Tlr7
AI607873
Itgam
C1qb
Clec4a2
Cd180
Grb10
Trem2
Nrcam
Ms4a6d
Il7r
Atp6v0d2
Cd36
Lair1
Msr1
Lyz2
Lyz1
Slco2b1
C3ar1
Tmem132c
Alb
Itgb2
2016-03-01
Hba-x
Nckap1l
Mylpf
Tlr13
Cd84
Ifi27l2a
Cd300a
Hk3
Ntn1
Tyrobp
Ptpro
Arhgap30
Clec12a
Adam8
Gp49a
Cx3cr1
Fcgr3
Abca9
Csf1r
Cfp
Vtn
Ccl9
Casp1
Lilrb4
Slc37a2
Cd53
Moxd1
Hpgds
Plek
Vav1
Psmb8
Cyth4
Col9a1
Ahsg
Cd83
Mmp12
Ncf1
Fcrls
Apcdd1
Inpp5d
Lpxn
Col26a1
4632428N05Rik
Apobec1
Cd68
Mrc1
Fcer1g
Syk
Abca1
Rgs1
F13a1
Arhgap25
Pf4
Igf1
Sirpa
Enpp2
Slfn2
Lepr
Hcls1
Lgals3
Unc93b1
Ncf2
Tnfrsf19
Ucp2
Grn
Mme
Hbb-y
5430435G22Rik
Dab2
Rgs2
Sepp1
Emcn
Rasgrp3
Cdh5
Gusb
Glul
Kctd12
Abhd12
