# Supplementary material for: The developmental origins of sex-biased expression in cardiac development
Source: Biol Sex Differ. 2019 Sep 5;10:46. doi: 10.1186/s13293-019-0259-1 (PMC6727560; doi:10.1186/s13293-019-0259-1)
Supplement: Supplementary file 11 — Dataset S6. Sex Biases in Single Cell Data (XLSX 108 kb) [file 13293_2019_259_MOESM11_ESM.xlsx]

## Sheet: Sheet1
8.5 dpc Heart							9.5 dpc Left Ventricle							10.5 dpc Left Ventricle
Female biased			Male biased				Female biased			Male biased				Female biased			Male biased
Gene	Chr	P.value	Gene	Chr	P.value		Gene	Chr	P.value	Gene	Chr	P.value		Gene	Chr	P.value	Gene	Chr	P.value
Zfp251	15	0.0466303	Atf1	15	0.0118826		Aff3	17	0.0378534	Csde1	5	0.0151394		Arid1b	17	0.0390908	Aff1	5	0.028536
Xpo6	7	0.0492924	Atf4	15	0.0302179		Arid1b	1	0.0365486	Egr1	15	0.0384928		Atf3	1	0.0215768	Arid2	15	0.0253805
Wfdc2	2	0.0311192	Carhsp1	16	0.0313745		Bach1	4	0.00439865	Fos	2	0.00127907		Bach2	4	0.0474761	Bcl11b	12	0.0352521
Fxr2	11	0.0462874	Csde1	3	0.0417999		Bcl6b	16	0.0229426	Gatad1	11	0.0093029		Ets2	16	0.0489352	Gm6710	2	0.0124579
Ctc1	11	0.0429422	Dmtf1	5	0.0489259		Bhlhe40	18	0.0201685	Hmga1	4	0.000267184		Nfatc1	18	0.040906	Hand1	11	0.00482267
Qtrtd1	16	0.0190997	E2f8	7	0.0207308		Cbfb	10	0.0106216	Hmga1-rs1	17	0.000563435		Zbtb7a	10	0.00740611	Hivep3	4	0.0180789
Ccdc34	2	0.0485446	Etv2	7	0.0440775		Ctcf	7	0.00179485	Hmgb1	6	0.00939641		Zfp592	7	0.0412622	Hmga1	17	0.00788671
Dut	2	0.0339551	Gm6710	2	0.0336392		E2f5	4	0.0189109	Hsf1	10	0.0412887		Kdm1a	4	0.0376188	Mitf	6	0.0272136
Clta	4	0.0159951	Gmeb2	2	0.0431823		Gata3	5	0.0463691	Hsf2	2	0.0190612		Kmt2e	5	0.0105468	Nfyb	10	0.0265961
Adm	7	0.043843	Hopx	5	0.0142518		Gata5	7	0.0252568	Klf13	4	0.00171542		Setd1a	7	0.0195655	Pax6	2	0.038849
Dctd	8	0.0429092	Ikzf2	1	0.031028		Gtf2ird2	11	0.0499745	Lyl1	2	0.0135938		Cbx2	11	0.0400056	Prdm16	4	0.0182001
Gga1	15	0.0438287	Klf3	5	0.0144527		Gzf1	11	0.0042978	Mier1	10	0.015943		Trim25	11	0.0484416	Sall4	2	0.0459949
Tmem5	10	0.0469231	Lef1	3	0.0434352		Hes1	6	0.00237902	Nfe2	15	0.0133322		Snd1	6	0.0395315	Smarcc2	10	0.0141893
Wdr20	12	0.0444207	Mier3	13	0.00202796		Hey1	8	0.0257086	Nfyc	9	0.00355768		Map2k7	8	0.0225924	Srebf2	15	0.0138163
Tlcd2	11	0.0314215	Mtf1	16	0.0496794		Id2	17	0.0253592	Srebf1	7	0.0374311		Ier3	17	0.0401682	Tbx20	9	0.0461677
Gm7729	18	0.0476683	Nfe2l1	11	0.0155295		Lcor	10	0.00319041	Sub1	19	0.0166766		Utp20	10	0.00902332	Tead1	7	0.0429719
Pgbd1	13	0.0387764	Nufip1	14	0.000920417		Mecom	5	8.75927e-05	Thap7	8	0.0153062		Coro1c	5	0.026771	Zbtb3	19	0.0395781
Gm5620	9	0.0390295	Pias1	9	0.0326074		Meis2	8	0.0209854	Trp53	17	0.031905		Eps15l1	8	0.014233	Zfp612	8	0.0382926
Rps26-ps1	8	0.00698007	Rora	9	0.043001		Msx1	11	0.0491873	Zfp623	8	0.0368869		Ubc	11	0.0246189	Zfp946	17	0.0291786
mt-Rnr1	MT	0.00320861	Tcf12	9	0.00918672		Mxd1	17	0.0179436	Znf512b	11	0.0304549		Notch4	17	0.033552	Zfp958	8	0.0426721
mt-Rnr2	MT	0.00248495	Tcf7l1	6	0.0345675		Mynn	11	0.0321164	Ash2l	10	0.0492426		Pelp1	11	0.0217648	Zmiz2	11	0.0450806
mt-Nd1	MT	0.00681063	Tshz3	7	0.0444722		Nfil3	17	0.00157882	Kdm5d	13	0.00506181		Ddx39b	17	0.0446438	Mbd6	10	0.0316773
mt-Tq	MT	0.0261498	Whsc1	5	0.0307258		Nfyb	10	0.0442827	Kdm6b	6	0.00123762		Smpdl3a	10	0.00880682	Nsd1	13	0.0339823
mt-Tm	MT	0.0432712	Zfp191	18	0.0494072		Npas3	10	0.0161619	Kmt2d	5	0.0270411		P4ha1	10	0.0390711	Pcgf1	6	0.0344219
mt-Nd2	MT	0.00422251	Zfp266	9	0.0489928		Nr1d2	10	0.0427325	Prmt5	12	0.00783006		Tmcc3	10	0.0454115	Setd8	5	0.00802911
mt-Tc	MT	0.0464463	Zfp560	9	0.0120514		Pbx3	10	0.00479829	Set	17	0.0263827		Herc4	10	0.0243045	Asxl2	12	0.041964
mt-Co1	MT	0.00380516	Zfp934	13	0.0418568		Peg3	10	0.00154693	Smyd3	17	0.0499958		Ptprb	10	0.0434084	Brd2	17	0.00386509
mt-Co2	MT	0.00542897	Zfp97	17	0.0293634		Plag1	11	0.00744047	Asf1b	6	0.0499372		Stc2	11	0.0389669	Brd4	17	0.0361077
mt-Atp8	MT	0.00983641	Zfpm2	15	0.033578		Ppard	12	0.0372438	Bre	X	0.0206829		Atxn7l1	12	0.0391914	Cbx3	6	0.0392266
mt-Atp6	MT	0.00652856	Zfx	X	0.00762348		Prox2	12	0.00658655	Cbx3	9	4.05391e-06		Rnaseh1	12	0.0403339	Rbbp7	X	0.00382128
mt-Co3	MT	0.00535658	Zscan21	5	0.0189804		Rcor3	12	0.00623018	Npm1	9	0.0149129		Snapc1	12	0.0258652	Cox5a	9	0.0325451
mt-Nd3	MT	0.00903242	Zscan29	2	0.0391263		Rsl1	13	0.0295442	Cox5a	9	0.00105184		Sptlc1	13	0.0489305	Dlat	9	0.0172392
mt-Nd4	MT	0.00348226	Cul2	18	0.0435048		Sall2	13	0.0162569	Rpl13	16	6.87849e-05		Zfp346	13	0.0334193	Sdhd	9	0.0490289
mt-Nd5	MT	0.00507536	Hltf	3	0.0373925		Smad1	14	0.0172266	Snrnp27	X	0.0250387		Atp8a2	14	0.0481188	Arvcf	16	0.0121396
mt-Nd6	MT	0.00541271	Jmjd6	11	8.02215e-05		Smad6	15	0.0403947	Ubl3	3	0.0170864		Gpaa1	15	0.0406925	Mcts1	X	0.0208931
mt-Te	MT	0.0491573	Kdm5d	Y	0.0012408		Sox17	16	0.0302101	Chordc1	11	0.00163167		Iqcb1	16	0.0464701	Atp5f1	3	0.0474019
mt-Cytb	MT	0.00492601	Kdm7a	6	0.0497004		Sox6	17	0.00509823	Rtcb	2	0.0462073		Nelfe	17	0.0237657	Gm2a	11	0.012101
mt-Tp	MT	0.0358328	Kmt2a	9	0.0159152		Tbx2	17	0.0365867	Fam50a	11	0.0234166		Gnl1	17	0.0448097	Dnajc5	2	0.0467603
Vaultrc5	18	0.0236875	Nsd1	13	0.0417124		Tcf4	18	0.000956196	Unc119	2	0.0373037		Yipf5	18	0.0434118	B9d1	11	0.0349888
mt-Nd4l	MT	0.0160798	Zmynd8	2	0.0349819		Tead4	2	0.0356972	Angptl4	11	0.0402227		Lipa	2	0.0143317	Ube2c	2	0.0286517
Cenpm	15	0.0478965	Cbx3	6	0.0268156		Terf2	19	0.0183587	Ipo4	9	0.0380202		Arl3	19	0.0217375	Npepps	11	0.0212635
Gm23935	16	0.0477399	Cbx5	15	0.0083227		Trerf1	X	0.0083365	Mdp1	5	0.0255619		Gnl3l	X	0.00267688	Sept7	9	0.0416845
Gm11273	13	0.0369992	Cecr2	6	0.0285266		Tulp2	14	0.0222851	Ndufb2	17	0.0398675		Abhd6	14	0.049654	Srpk3	5	0.0427345
Gm12891	4	0.0360759	Smarcal1	1	0.0229917		Zbtb17	5	0.0163387	Rgs19	7	0.0404621		Rabgef1	5	0.0329761	Lmf1	17	0.00183274
Gm11512	11	0.00677606	Narf	11	0.0430446		Zeb1	10	0.0413213	Puf60	11	0.00747299		Rnf41	10	0.0370113	Med29	7	0.0433781
Gm9836	5	0.0492444	Sdhd	9	0.0225333		Zfp180	9	0.013133	Mien1	11	0.00802019		Tagln2	9	0.0193448	Mmd	11	0.035477
Gm13488	2	0.0113328	Hk2	6	0.0448524		Zfp251	1	0.0268318	Clpp	2	0.0269228		Mark1	1	0.0255109	Ptrf	11	0.0234393
Gm7927	X	0.0380164	Usp32	11	0.0198109		Zfp335	2	0.0299058	Tomm40	14	0.0135281		Lin7c	2	0.0457607	Zak	2	0.00479571
Rps11-ps3	4	0.0389204	Zmat2	18	0.00606707		Zfp354a	2	0.0142028	Cdkn1b	8	0.0161065		Ptpra	2	0.011112	Mettl17	14	0.0325195
Gm11407	4	0.0261627	Tcea3	4	0.00307221		Zfp423	2	0.0283481	Ap1m1	6	0.0125652		Sec23b	2	0.0397579	Myo9b	8	0.0448256
Gm13339	2	0.00345034	Tcirg1	19	0.0274847		Zfp521	2	0.0394746	Rab8a	7	0.0479041		Rab22a	2	0.0137368	Crbn	6	0.0146675
Gm11408	4	0.0229729	Sept7	9	0.0342939		Zfp654	2	0.0115876	Fam32a	2	0.0216519		Helz2	2	0.028758	Ube2m	7	0.0170987
Gm11410	4	0.010817	Ltbp1	17	0.0462125		Zfp697	12	0.0208851	Atp5d	4	0.0053325		Rit1	12	0.0104279	Uqcc1	2	0.0297885
Gm5643	X	0.00606555	Naa20	2	0.0118624		Zfp711	3	0.017312	Ppp5c	13	0.0120272		Ctsk	3	0.0185009	Hspb7	4	0.0144894
Gm13340	2	0.00518416	Slc2a3	6	0.0141922		Zfp74	4	0.0187213	Dvl3	11	0.0156757		Ubap2	4	0.046592	Acot13	13	0.00316315
Gm14094	2	0.0449063	Ddx56	11	0.042731		Zfp759	4	0.0233066	Prkcsh	17	0.0480561		Mob3c	4	0.0242833	Ttc25	11	0.0420776
Gm13341	2	0.00750003	Rab11a	9	0.00234446		Zfp882	4	0.0256367	Timm50	19	0.0297611		Tmem57	4	0.0397343	Sod2	17	0.0414999
Gm12991	4	0.0210342	Dlst	12	0.0370042		Zfp931	5	0.0255696	Dusp3	14	0.0458573		Fip1l1	5	0.00744846	Mrpl49	19	0.0239165
Xist	X	0.00111569	Prkacb	3	0.00385135		Zfp937	5	0.00577994	Gys1	13	0.0230409		Tctn2	5	0.0295066	Tinf2	14	0.0349607
Gm17150	19	0.0431225	Igf1r	7	0.0487069		Zfp953	5	0.0451571	Bax	5	0.0224654		Mapkapk5	5	0.0179933	Homer1	13	0.0170752
Gm17349	15	0.0310269	Snx6	12	0.0492166		Zfp959	6	0.00426747	Dnaja3	8	0.00815707		Tmem43	6	0.0381055	1700109H08Rik	5	0.0410561
Supt20	3	0.0210279	Trap1	1	0.0222805		Zfx	X	0.0044384	Hmox2	9	0.0109448		Msn	X	0.0182281	Vdac3	8	0.00853077
Gm4076	13	0.00791024	Mob1b	5	0.00323158		Zglp1	X	0.0380573	Cdip1	11	0.0125599		Flna	X	0.0263401	Nprl2	9	0.00757401
Gm20594	6	0.00366726	Eps15l1	8	0.0255996		Zim1	8	0.0220181	Ppan	8	0.012295		Mvb12a	8	0.048059	Slc47a1	11	0.0321018
Gm28439	1	0.0050534	Sod2	17	0.00593443		Zmiz1	9	0.0250791	Phb2	16	0.0088043		Bckdhb	9	0.0477148	Atp6v0d1	8	0.00422697
Gm10925	1	0.00525358	Ddah2	17	0.0338501		Ezh1	9	0.00853663	Ddx56	5	0.0338103		Cdc25a	9	0.0286761	Tango2	16	0.0385112
Gm28437	1	0.00449125	Hnrnpa0	13	0.014478		Hira	9	0.00729847	Cnn2	11	0.0207152		Uba5	9	0.0453756	Myl2	5	0.00383957
Gm29216	1	0.00464609	Acyp1	12	0.0242754		Mbd2	9	0.0140741	Polr2e	15	0.00146167		Usp4	9	0.0236413	Pigl	11	0.0310868
Gm7436	9	0.0222644	Zmat5	11	0.00980079		Prdm11	17	0.00493746	Mtfp1	13	0.0496721		Eml4	17	0.0428995	Dennd6b	15	0.040318
Gm6060	1	0.0431225	Rnmt	18	0.0489314		Satb2	3	0.00608293	Ap1s1	2	0.0137251		Lrig2	3	0.0484272	Mocs2	13	0.0338777
Gm28438	1	0.00676845	Mkl2	16	0.0123049		Senp3	1	0.0491096	Lbr	X	0.00617376		Ttll4	1	0.0425028	Dstn	2	0.0434656
Gm28661	1	0.00456818	Ppp2cb	8	0.0157388		Sirt1	13	0.00505985	Sgta	2	0.0384771		Fam208b	13	0.0116609	Slc25a5	X	0.0231468
			Gosr1	11	0.0146602		Top2a	11	0.00631844	Wbscr22	11	0.0173148		Dhrs11	11	0.0479342	Cd40	2	0.0380493
			Odc1	12	0.00446612		Cav2	18	0.0399214	Ddx39	13	0.0485249		Snx2	18	0.0192187	Birc5	11	0.048912
			Med15	16	0.0242768		Fer	17	0.0250501	Dnajb1	5	0.00565592		Ankrd12	17	0.04577	Slc12a7	13	0.0457463
			Tjap1	17	0.0340113		Mid2	10	0.0318034	Psmd4	11	0.0151092		Pip5k1c	10	0.0335247	Cyth3	5	0.0121136
			Zfyve20	6	0.0378494		Spg7	11	0.0451699	Cs	6	0.0240618		Arl4d	11	0.0404219	Spag7	11	0.00521039
			Surf4	2	0.0204905		Usp32	11	0.00232738	Ranbp1	11	0.0372972		Synrg	11	0.0394511	Il12rb2	6	0.0374577
			Endog	2	0.0396947		Il4	X	0.0491177	Psmb4	11	0.0242415		Eif2s3x	X	0.0181027	Mapt	11	0.029653
			Cnih1	14	0.00458864		S100a6	4	0.00536643	Crip2	2	0.0453239		Rnf38	4	0.0434265	Slc25a39	11	0.0394541
			Dstn	2	0.0311565		Ramp2	18	0.0331812	Pgrmc1	11	0.0211486		Fam13b	18	0.00178614	Atp5g3	2	0.00229803
			Cr1l	1	0.0212109		Ltbp1	11	0.0225097	Pfdn2	11	0.0427336		Prkci	11	0.0425602	Rad51d	11	0.00572032
			Anxa6	11	0.0220052		Snx9	5	0.0316574	Rbm14	11	0.0230321		Atp8a1	5	0.0452212	Ict1	11	0.000837242
			Il12rb2	6	0.0469734		Cd97	5	0.00333676	Aprt	11	0.0477914		Limch1	5	0.0469002	Mrpl45	11	0.0357238
			Ctdnep1	11	0.0398223		Pde1c	2	0.0136489	Sod2	7	0.00649272		Cbfa2t2	2	0.0381461	Med11	11	0.0209536
			Acsl1	8	0.0339818		Clec11a	19	0.0355166	Eif1b	5	0.0388056		Sart1	19	0.026141	Tmem160	7	0.0390398
			Plod1	4	0.0243596		Corin	17	0.0499663	Psmd2	17	0.0115312		Shd	17	0.0190658	Mdh2	5	0.0288814
			Syne4	7	0.0416555		Ephb3	3	0.0490908	Lrrc8a	3	0.00211667		Usp53	3	0.0325651	Trip10	17	0.0345066
			Trmt11	10	0.0490788		BC003331	8	0.0190128	Arpp19	10	0.026355		Rhou	8	0.00420933	Gyg	3	0.00839042
			Katna1	10	0.0412721		Prkag3	8	0.0350171	Bcl2l1	10	0.0251591		Gas8	8	0.0257218	Trdn	10	0.0368798
			1700021F05Rik	10	0.0375578		Scube2	16	0.0488348	Ccdc124	10	0.0101568		Spidr	16	0.0417661	Pcmt1	10	0.0427303
			Ltv1	10	0.00815093		Ubc	13	2.39563e-09	Cct4	10	0.0130531		Pelo	13	0.0301236	Aig1	10	0.0340623
			Zwint	10	0.024749		Elavl2	11	0.0463226	Hnrnpa0	10	0.00719349		Specc1	11	0.0378984	Rtn4ip1	10	0.0421011
			Poc1b	10	0.0302358		Rarres2	15	0.0424455	Ctsd	10	0.0290992		Fam227a	15	0.0112257	Actr6	10	0.0244628
			Psen1	12	0.0360097		Tex15	16	0.0168899	Trpm2	10	0.030332		Spice1	16	0.0270688	Ndufa12	10	0.014071
			Nudt4	10	0.0424839		Fxyd5	13	0.025699	Tor2a	10	0.0351808		Gm8399	13	0.0392434	Timp3	10	0.0368845
			Sar1a	10	0.0119406		Faf1	5	0.0357493	Ndufs2	10	0.00967417		Rnf216	5	0.0364232	Unc5b	10	0.0397699
			Rab21	10	0.0332861		Wnt2	10	0.00719593	Dedd	10	0.0179859		Mex3d	10	0.04336	Cand1	10	0.0263808
			Pfkl	10	0.0363842		Adam19	5	0.00970629	Cacybp	11	0.00495427		Gm8508	5	0.0150112	Uqcr11	10	0.0374254
			Pes1	11	0.0227528		Aim1l	10	0.039549	Edf1	10	0.000911188		Zfp280b	10	0.047862	Grb10	11	0.0191385
			Adcy1	11	0.0269117		Syt14	11	0.0357218	Slc25a13	10	0.0193199		Sertad2	11	0.0243912	Cabin1	10	0.0198787
			Pnpt1	11	0.00861422		Nlrp14	17	0.0243919	Nolc1	10	0.0353301		Tcf19	17	0.049258	Timm13	10	0.0445712
			Rock2	12	0.00887364		Bik	5	0.00820675	Ubl4	11	0.0470534		Hs3st1	5	0.028236	Fzr1	10	0.0366244
			Efr3b	12	0.023611		Cyth1	2	0.000145935	Med28	11	0.02749		Plcb1	2	0.0140121	Lyrm7	11	0.0101059
			Psmc5	11	0.0207483		Exosc10	6	0.0329384	Qdpr	10	0.00473556		Lmcd1	6	0.036761	Mpg	11	0.00763948
			Sel1l	12	0.00180939		Vps53	2	0.00414297	Ctsz	11	0.0261284		Sh2d3c	2	0.0489809	Polrmt	10	0.0324307
			Nin	12	0.012852		Nlk	14	0.0213222	Slc25a5	11	0.025587		Hnrnpc	14	0.0476772	Vdac1	11	0.0284275
			Pygl	12	0.0476458		Timp2	18	0.00161243	Ppdpf	12	0.0494882		Rpl21-ps8	18	0.00160386	Pgam2	11	0.00479134
			Timm9	12	0.0423467		Ada	7	0.00920832	Plgrkt	11	0.0406551		Tmem91	7	0.0492236	Bzw2	12	0.0187618
			Rps6ka5	12	0.0420051		Slc12a5	11	0.0479712	Uchl5	11	0.00993774		Actg1	11	0.042695	Cdc27	11	0.0164622
			Pfkp	13	0.0252876		Ift52	7	0.0230335	Pfn1	11	0.000289617		Mapk3	7	0.0355374	Pafah1b1	11	0.028227
			Isca2	12	0.0291896		Pmp22	11	0.0325128	Gpx3	11	0.00443394		Slc22a21	11	0.0356167	Prpf8	11	0.0255902
			Gcnt2	13	0.0412504		1700001P01Rik	MT	0.0207413	Elp5	12	0.00289986		mt-Tl1	MT	0.0435551	Lsm12	11	0.0115633
			Tmem14c	13	0.0228946		Mpdu1	MT	0.00738963	Acadvl	12	0.0460085		mt-Atp8	MT	0.0434878	Ppp2r5e	12	0.0159796
			Tbc1d7	13	0.000763442		Rnf145	4	0.0130031	Slc25a39	12	0.0115547		Slc31a2	4	0.0245	Timm9	12	0.00018325
			Nol8	13	0.00951424		Sema6a	3	0.0070798	Mrpl45	12	0.0288753		Gm10259	3	0.0266428	Acot2	12	0.0307303
			Spin1	13	0.0348257		Slc35e1	4	0.0215094	Isyna1	12	0.00535236		Cited4	4	0.0405969	Fcf1	12	0.0281019
			Eci2	13	0.00544053		Stxbp5	16	0.0259366	Mdh2	13	0.0058464		Rpl21-ps5	16	0.0445617	2010107E04Rik	12	0.0456748
			Prelid1	13	0.00171424		Smpdl3a	6	0.0147044	Fkbp8	13	0.0179816		Cpa2	6	0.0410563	Uqcrb	13	0.0168499
			Ccnh	13	0.037576		Ptprk	2	0.0259468	Gipc1	13	0.0396818		Csnk2a1	2	0.0292255	Glrx	13	0.0392229
			Gtf2h2	13	0.000841762		Sgk1	13	0.000635563	Cdc37	13	0.0448988		Gm6917	13	0.0445617	Ndufs6	13	0.0357556
			Ptcd2	13	0.0489229		Hsp90b1	8	0.0115882	Ccdc12	13	0.011724		Actg-ps1	8	0.0215336	Mrpl36	13	0.01657
			Hmgcr	13	0.0181714		Hnrnph3	1	0.00193655	Gle1	13	0.0433977		2310009B15Rik	1	0.0223955	Rad17	13	0.0340936
			Scamp1	13	0.0275318		Eif4ebp2	4	0.0349214	Rtn4ip1	14	0.0193708		Gm12543	4	0.0267401	Trappc13	13	0.0105019
			Parp8	13	0.0280429		Srgap1	2	0.0217565	Nedd1	14	0.0232421		Gm13337	2	0.0475372	Gm5457	14	0.00909237
			Slc4a7	14	0.0270119		Ptprb	8	0.00580719	Usp15	14	0.0336825		Gm7901	8	0.0476583	Ngly1	14	0.0439253
			Nkiras1	14	0.0476076		Ddc	X	0.00502424	Ndufs7	14	0.0194592		Gm14723	X	0.024099	Bmpr1a	14	0.0487742
			Ero1l	14	0.00389644		Dip2a	4	0.0408527	Uqcr11	14	0.00856401		Gm12987	4	0.0242664	Nid2	14	0.0302266
			Ktn1	14	0.0340218		D10Wsu102e	9	0.0460663	Frs2	14	0.0338933		Gm15566	9	0.0331689	Nek4	14	0.0182912
			Arf4	14	0.034517		Shc2	11	0.0305322	Csrp2	14	0.0296298		Gm11977	11	0.0417073	Spryd7	14	0.0305419
			Dph3	14	0.032581		Tcn2	11	0.018733	Aldh1l2	14	0.0310922		Gm12346	11	0.0312173	Dnajc15	14	0.0362864
			Gm6768	12	0.0256477		Polm	4	0.0147674	Sumo3	19	0.00875109		Gm12696	4	0.0168651	Mtrf1	14	0.0464403
			Mrpl57	14	0.038234		Map2k6	X	0.0142359	Pfkl	14	0.0058173		Tsix	X	0.0498293	Wbp4	19	0.0081082
			Ccdc25	14	0.00835446		Mboat2	X	0.0236929	Cdkn2aipnl	14	0.0235885		Xist	X	2.92973e-09	Uchl3	14	0.0231577
			Clu	14	0.0151657		Dus4l	X	0.0308794	Vdac1	14	0.0476308		Tmsb15b2	X	0.0154621	Dnajc3	14	0.0301801
			Uchl3	14	0.0244942		Dnajc27	17	0.0183325	Btg2	8	0.0377215		E430024P14Rik	17	0.0415603	Fitm1	14	0.00974366
			Acin1	14	0.0483161		Taf15	17	0.000408896	Pnpt1	15	0.0327953		Hspa1b	17	0.0476747	Shcbp1	8	0.0238635
			Ngdn	14	0.0418264		Ern1	14	0.0466524	Pold2	15	0.0310274		Gm18367	14	0.0445617	Eny2	15	0.0471707
			Myo10	15	0.0407725		Ankfy1	8	0.0421141	Mrps24	15	0.0229747		Gm20796	8	0.0455356	Ndufb9	15	0.0194369
			St13	15	0.001729		Pld2	13	0.0173328	Rps6kb1	15	0.0453417		Gm21963	13	0.0145028	Aco2	15	0.0394011
			Sh3bp1	15	0.0270995		Rph3al	14	0.0108849	Sap30l	16	0.0486371		Gm26772	14	0.0317671	Hgh1	15	0.0433565
			Smdt1	15	0.0451476		Dlg4	1	0.014808	1700086D15Rik	16	0.0273154		Gm27028	1	0.0438554	Parn	16	0.02081
			Alcam	16	0.00807346		Adck1	10	0.00863872	Mettl2	16	0.0301065		Gm8793	10	0.0327456	Nit2	16	0.0302336
			Usp7	16	0.0233864		Ppp2r5e	7	0.0365218	Helz	16	0.00922665		Gm28455	7	0.0344021	Popdc2	16	0.00243364
			Tfg	16	0.0409136		Rtn1	1	0.0070881	Cluh	16	0.013058		Gm7329	1	0.0398387	Cxadr	16	0.0399929
			D16Ertd472e	16	0.0412688		Snapc1	15	0.0151548	Acox1	16	0.0148603		Gm29666	15	0.030258	Atp5j	16	0.0346651
			Usp25	16	0.0115071		Wdr37	9	0.0142397	Coro6	X	0.0380385		Gm29562	9	0.0445617	Atp5o	16	0.0207212
			Rfc4	16	0.0240533		Net1	2	0.0120298	Cdc34-ps	3	0.0460583		Gm29233	2	0.0196537	Mospd1	X	0.0201258
			Dscr3	16	0.0179787		Numb	1	0.0331494	Pfas	6	0.0309564		Gm29041	1	0.0486835	Ccrn4l	3	0.018616
			Pigp	16	0.0245618		Npc2	12	0.0459572	Lsm12	16	0.0362473					Ndufa5	6	0.0253476
			Itsn1	16	0.0190591		Evl	12	0.0131005	Dtd2	6	0.0303574					Wrb	16	0.00516435
			Ifngr2	16	0.00514765		Meg3	12	0.0466675	Gtf2a1	11	0.0461843					Tpi1	6	0.0249205
			Paxbp1	16	0.0368903		Ctsl	13	0.00460715	Timm9	17	0.0363814					Mrps23	11	0.00468904
			Nus1	10	0.0481623		1700001L19Rik	13	0.037012	Vti1b	17	0.00464749					Rsph1	17	0.0228312
			Ivns1abp	1	0.00130368		Tppp	13	0.027267	Lgmn	17	0.0398202					Ndufv2	17	0.0202979
			Pisd	5	0.0481896		Hapln1	13	0.03337	Wars	17	0.033455					Lrpprc	17	0.00977488
			Mpc1	17	0.0337654		Marveld2	13	0.0091676	Tmem14c	17	0.00744578					Eci1	17	0.00236015
			Gtpbp2	17	0.044559		Pde8b	13	0.0329346	Ssr1	17	0.000610164					Hagh	17	0.0314885
			Strn	17	0.0290643		Serinc5	13	0.0202839	Prelid1	17	0.00590129					Uqcc2	17	0.0218176
			Rhoq	17	0.0157766		Kctd6	14	0.0441596	Hnrnpk	18	0.0265967					Anks1	17	0.042209
			Cuta	17	0.00137104		Peli2	11	0.0271968	Med10	18	0.00564311					Bambi	18	0.0242245
			Npc1	18	0.0215123		Pnp	14	0.0425393	Pdhb	17	0.0046464					Svil	18	0.0146847
			Spry4	18	0.0015965		Tdrd3	14	0.0108039	Vdac2	18	0.0356043					Cox7a2l	17	0.0238402
			Mrps18b	17	0.0101257		Pdlim2	14	0.0370881	Samd4	18	0.0347835					2700062C07Rik	18	0.0125211
			Ik	18	0.00131996		Lrp10	2	0.0350778	Ppif	18	0.00236822					Hspa9	18	0.0407664
			Dpysl3	18	0.00326293		E430025E21Rik	15	0.0247947	Gm5803	18	0.0134879					Map3k2	18	0.0437642
			Afg3l2	18	0.0217071		Trmu	15	0.0271913	Itm2b	11	0.000431295					Iws1	18	0.0253224
			Fbn2	18	0.0361127		Slc38a2	15	0.0102636	Sucla2	18	0.0092293					Mrpl27	11	0.0224004
			Timm21	18	0.000466853		4930562C15Rik	16	0.00569214	Spry2	18	0.0260669					Dpysl3	18	0.0435565
			Tnks2	19	0.0180194		Ptk2	15	0.00368214	Fyb	19	0.0330476					Nedd4l	18	0.015506
			Gal	19	0.0456177		Cblb	16	0.0315803	Cct5	19	0.0141839					Jak2	19	0.0461153
			Drap1	19	0.0470519		Pla2g10	16	0.0202036	Atp6v1c1	19	0.0220264					Sac3d1	19	0.0271826
			Sf1	2	0.0445034		Tmem45a	16	0.0128744	Eif3h	19	0.029327					Rpp30	19	0.0118852
			Tctn3	19	0.0191903		Lmln	16	0.041427	St13	19	0.00370134					Rab1b	19	0.00903852
			Ccnj	19	0.0175222		Senp2	16	0.0164612	Twf1	19	0.0110998					Plcb3	19	0.0496238
			Sfxn2	19	0.0356712		Btg3	16	0.010983	Aco2	19	0.0045897					Vegfb	19	0.0266338
			Slk	10	0.0415529		Robo1	16	0.036867	Cyc1	11	0.000345614					Cep55	19	0.0285491
			Gsto1	19	0.0445631		St6gal1	16	0.0406007	Sharpin	19	0.020059					Slc16a3	11	0.0498067
			Aspscr1	11	0.0117192		Lima1	15	0.0254531	Plec	10	0.037674					Ndufb8	19	0.0290757
			Wdr45b	11	0.0271002		Scn8a	15	0.0271214	Pycrl	10	0.0204166					Dgka	10	0.037181
			Gbf1	19	0.0216561		Nagpa	16	0.0127795	Zcrb1	10	0.00333825					Atp5b	10	0.0100116
			Adpgk	9	0.0303099		March5	19	0.00900524	Rrn3	7	0.000279394					Shmt2	10	0.0381598
			Fyco1	9	0.0461476		Efhb	17	0.00317414	Naa50	14	0.0264931					Zfp511	7	0.0447292
			Acot9	X	0.0287436		Enpp4	17	0.0323745	Qtrtd1	8	0.0311367					Dock9	14	0.047344
			Sbds	5	0.00135499		Arhgap28	17	0.0237487	Tomm70a	9	0.0194188					Tma16	8	0.0398862
			Gdf11	10	0.00115243		Man2a1	17	0.00338744	Tfg	2	0.0195477					Ccdc51	9	0.0285169
			Nnt	13	0.00194923		Tmem204	17	0.0496125	Sdf2l1	9	0.0433021					Atp5c1	2	0.0209824
			Chm	X	0.018171		Adamts10	17	0.0371241	Umps	2	0.0195045					Exosc7	9	0.0118177
			Farp1	14	0.0211762		Atp6v1g2	17	0.00487869	Ap2m1	1	0.00343699					Tram1	2	0.0379477
			Itgb1	8	0.014695		Aqp4	18	0.0352621	Gart	1	0.0165611					Mrpl30	1	0.0115096
			Mob4	1	0.00182734		Dhx16	17	0.0461462	Sod1	1	0.00163406					Osgepl1	1	0.0011484
			Nif3l1	1	0.0251537		Lars	18	0.0480526	Tmbim6	14	0.0113235					1110058L19Rik	1	0.0341575
			Rhbdd1	1	0.0403124		Ppic	18	0.0181376	Cox14	1	0.00992116					Pam	14	0.0362472
			Eif4e2	1	0.000852081		Incenp	19	0.0153049	Prr13	1	0.0370603					Epb4.1l5	1	0.0285096
			Sept2	1	0.0251565		Fads2	19	0.0455983	Bsg	1	0.0389039					Ddx59	1	0.0408682
			Ube2t	1	0.0498719		Tmem2	19	0.0234375	Pisd	1	0.0185561					Tnnt2	1	0.0187155
			Klhl12	1	0.0407357		Lipa	2	0.00720705	Ccndbp1	1	0.0457506					Tnni1	1	0.00652357
			Lamc1	1	0.0425684		Chka	14	0.0194587	Pja2	1	0.0335051					Capn2	1	0.0345736
			Acbd3	1	0.0220657		Papss2	19	0.0422699	Prepl	14	0.033602					Tada1	1	0.0321716
			Cox20	1	0.0210888		Cep55	19	0.0151181	Mrpl28	2	0.0022122					Dusp27	14	0.0190946
			Dcaf8	1	0.00104336		Slk	10	0.00644485	Bnip1	2	0.0402064					Orc4	2	0.0446429
			Golga1	2	0.010248		Hdgfrp3	7	0.045159	Uqcc2	2	0.0126243					Acbd5	2	0.0142215
			Odf2	15	0.0395836		Pycr1	11	0.041537	Snrpc	2	0.0365919					Ak1	2	0.0323953
			Dph7	2	0.0328074		Ube3a	7	0.0434451	Slc25a46	2	0.0458201					Grb14	2	0.0374323
			Itga6	2	0.0178128		Esyt1	10	0.0401887	Wac	2	0.0327778					Sdccag3	2	0.0309937
			Sema6d	2	0.0478798		Iscu	5	0.0134833	Pfdn6	2	0.046864					Tmem141	2	0.0414001
			Spred1	2	0.044551		Lactb2	1	0.022087	Hspa9	2	0.00533865					Dync1i2	2	0.0285934
			Idh3b	2	0.0398013		Als2	1	0.00246993	Iws1	2	0.0211546					Eif3m	2	0.028834
			Mapre1	2	0.00630942		Col5a2	1	0.00117462	Gm16286	2	0.0255589					Nusap1	2	0.0201645
			Snx16	3	0.0237574		Col3a1	1	0.00406388	Ostf1	2	0.0290654					4930402H24Rik	2	0.0281654
			Car3	3	0.0239004		Map4k4	1	1.83858e-05	Otub1	2	0.0240199					Tmem230	2	0.0433867
			Armc1	3	0.0307093		Prim2	1	0.0201633	Stambpl1	2	0.045208					Crls1	2	0.0478855
			Pik3ca	3	0.0101203		Rhbdd1	1	0.0199374	Rcl1	2	0.033443					Csrp2bp	2	0.0447908
			Gnb4	3	0.0453755		Agfg1	1	0.0194966	Tmem134	2	0.0347273					Cst3	2	0.0314685
			Ndufb5	3	0.0118515		Fn1	1	0.0267365	Sf3b2	3	0.0324755					Mapre1	2	0.00990885
			Ncoa3	2	0.0292375		Gin1	1	0.0179181	Rab1b	3	0.0056705					Ndufb5	3	0.0345889
			Acad9	3	0.0423981		Dbi	1	0.0241968	Mrpl11	3	0.0139559					Cog6	3	0.0330114
			Kpna4	3	0.0107022		Tmem63a	1	0.00852594	Ehbp1l1	3	0.0335886					Gfm1	3	0.0171563
			Eif2a	3	0.00335347		Cfap45	1	0.00723564	Bad	3	0.00991335					Ahcyl1	3	0.0218616
			Gstm4	3	0.0438021		Tada1	1	0.0291296	Pdcd4	10	0.0439407					Hadh	3	0.0123244
			Rit1	12	0.0107306		Soat1	1	0.00311429	Ccnj	3	0.030334					Ppa2	10	0.0330992
			Fam92a	4	0.00662129		Dnajc1	2	0.00314272	Gsto1	3	0.043962					Cks1b	3	0.0462099
			Casp8ap2	4	0.0397608		Spopl	2	0.0444455	Arhgdia	3	0.00806129					Ptbp2	3	0.0151683
			Anp32b	4	0.0125045		1700007K13Rik	2	0.0199502	Pcyt2	4	0.0188994					Zranb2	3	0.0380041
			Ptgr1	4	0.0280099		Neb	2	0.0416705	Wdr45b	4	0.00860486					Tmem55a	4	0.048799
			Spink4	4	0.0331172		Rbms1	2	0.000171815	Ndufb8	3	0.010066					Pnisr	4	0.047977
			Hint2	4	0.0010416		Dph7	2	0.0182271	Tsr2	4	0.0367376					Pdlim5	3	0.0245846
			Ppap2b	4	0.0355503		Cers6	2	0.0156237	Nabp2	4	0.0457106					Pigo	4	0.0361104
			Bend5	4	0.047562		Lrp2	2	0.042822	Atp5b	4	0.000593269					Snapc3	4	0.0233682
			Usp1	4	0.0255817		Fbn1	2	0.00540951	Shmt2	4	0.0471587					Hook1	4	0.0343077
			Ift74	4	0.035348		Tyro3	2	0.00596435	Atp5a1	4	0.0020216					Ndufs5	4	0.0204271
			Magoh	4	0.0129662		Rtf1	2	0.0194647	Clns1a	4	0.0172634					Pomgnt1	4	0.00835741
			Ndufs5	4	0.0174135		Adam33	2	0.0434898	Mkln1	4	0.0405485					Fabp3	4	0.015037
			Lrrc41	4	0.0271853		Cdc25b	9	0.0295142	Uqcrc1	4	8.69935e-05					Ak2	4	0.0328383
			Nsun4	4	0.0175341		Rrbp1	2	0.000763763	Zdhhc3	4	0.0186258					Epha10	4	0.0487647
			Tmem50a	4	0.0028093		Fabp5	3	0.0154519	Slc25a10	5	0.0490621					Fbxo42	4	0.0142286
			Gpatch3	4	0.0223516		Snx16	3	0.034249	4833439L19Rik	5	0.00748516					Rheb	5	0.034611
			Mrps15	4	0.0295219		Nkain4	2	0.00483685	Cwf19l2	5	0.0471086					Tmub1	5	0.0233809
			Fbxo42	4	0.042247		Itch	2	0.0406953	Eif5b	5	0.033061					Sorcs2	5	0.0440956
			Prkag2	5	0.0345748		Procr	2	0.00658344	Asnsd1	5	0.0128525					Cenpa	5	0.00463535
			Fastk	5	0.0203076		Ttc14	3	0.00702019	Coa5	5	0.00907774					Chic2	5	0.0310687
			Abcb8	5	0.0317023		Trpc3	3	0.0441185	Cfc1	5	0.028535					Eif2b1	5	0.0288446
			Klhl7	5	0.0139873		Postn	3	0.00352411	Pnkd	5	0.0405968					Gbas	5	0.0463711
			Rer1	4	0.0429171		Schip1	3	0.0146583	Des	17	0.0060036					Diablo	5	0.00266514
			Gnb1	4	0.0349092		Kcnab1	3	0.0475212	Ptma	5	0.0297641					Brap	17	0.034391
			Dvl1	4	0.0418075		Ssr3	3	0.00886953	Ndufa10	6	0.00648099					Gpn3	5	0.0241382
			Dnajb6	5	0.011948		S100a11	3	0.0321772	Tsn	6	0.0132442					Ndufa4	6	0.0256339
			Mapkapk5	5	0.0178829		Tdo2	3	0.0104584	Csrp1	6	0.00526934					Gars	6	0.0152524
			Aacs	5	0.0317981		Ints12	3	0.0382487	Nucks1	6	0.00090988					Ssbp1	6	0.0105793
			Hsph1	5	0.0272897		Tbck	3	0.0180356	Klhl12	6	0.0228166					Hmces	6	0.0182275
			Pcyox1	6	0.0162082		Adam15	3	0.035917	Pycr2	6	0.043159					Itpr1	6	0.0155211
			Dusp11	6	0.0343973		Rprd2	3	0.0294216	Bpnt1	6	0.0426321					Ldhb	6	0.000550337
			Frmd4b	6	0.0356614		Ppp3ca	3	0.0338541	Aldh9a1	7	0.0360671					Mrpl51	6	0.0347369
			Creld1	6	0.0259112		Ctbs	3	0.0394143	Ak1	7	0.0113922					Pdcd5	7	0.0108491
			Vgll4	6	0.0287813		Odf2l	3	0.0289468	Hspa5	7	0.0155037					Synm	7	0.0338983
			Aen	7	0.0284402		Txn1	4	0.0188302	Ndufa8	7	0.0321941					Mfge8	7	0.0233082
			Ccdc90b	7	0.0256719		Hsdl2	4	0.0192563	Wdr5	7	0.013037					Mrpl46	7	0.0161037
			Tmem126b	7	0.0256466		Mpdz	5	0.0085674	Pmpca	7	0.0350776					Ndufc2	7	0.0266435
			Atp2a1	7	0.0331512		Usp24	4	0.0230982	Phospho2	7	0.0452035					Coq7	7	0.00434082
			Disp1	1	0.0220568		Ppap2b	4	0.00777294	Emc4	7	0.0430148					Mrpl48	7	0.047152
			Rnf40	7	0.0475856		Jak1	4	0.0472986	Commd9	7	0.0236222					Rnf141	7	0.0392349
			Arfip2	7	0.0331297		Ift74	4	0.0165475	Fbxo3	7	0.0250426					Bckdk	7	0.0323524
			Rbmx	X	0.0326402		Caap1	4	0.0102606	Dut	7	0.030489					Ndufab1	7	0.004888
			Dynlt3	X	0.0309223		Gpx7	4	0.0276833	Pdia3	X	0.0265982					Uqcrc2	7	0.00933245
			Msn	X	0.0487721		Ptch2	13	0.0312859	Ndufaf1	X	0.0162763					Cask	X	0.00968198
			2610002M06Rik	X	0.0386432		Hp1bp3	4	0.0210199	Gabpb1	7	0.00896489					Ndufb11	X	0.0118506
			Acsl4	X	0.00844504		Smpdl3b	4	0.0143159	Snrpb	X	0.00228811					Fadd	7	0.0292136
			Itgb1bp2	X	0.0252025		Tas1r1	4	0.0209993	Idh3b	X	0.00815182					Arhgef6	X	0.0488377
			Taf1	X	0.0400916		Per3	4	0.0352864	Vps16	X	0.036653					Otud5	X	0.0317217
			Cetn2	X	0.0146171		Ube4b	4	0.015245	Sec23b	X	0.0302509					Ftsj1	X	0.0357912
			Sh3rf1	8	0.0245257		Ctnnbip1	4	0.0204918	Cst3	X	0.0391523					Stard8	X	0.00582838
			Orc6	8	0.0141327		Pank4	4	0.0378802	Rbck1	X	0.0067698					Cox7b	X	0.00346299
			Mylk3	8	0.0169317		Gnb1	4	0.0223731	Rbm38	X	0.0131406					Magt1	X	0.00584946
			Gab1	8	0.023059		Prom1	5	0.00724868	Rbm39	X	0.00172121					Pdha1	X	0.0404236
			Crnde	8	0.0158473		Sepsecs	5	0.0319682	Ncoa3	X	0.016024					Abcb7	X	0.0328449
			Herpud1	8	0.0296811		Dr1	5	0.0410764	Nras	X	0.00759298					Amelx	X	0.0455394
			Tmem38a	8	0.0230612		Hsd17b11	5	0.0365417	Pmf1	8	0.0394917					Ctps2	X	0.0458355
			Map1lc3b	8	0.018072		Tfip11	5	0.0154796	Apoa1bp	8	0.0193972					Coprs	8	0.0381101
			Hsbp1	8	0.0345066		Naaa	5	0.038371	Zranb2	8	0.0274055					Ankrd10	8	0.0404735
			Mau2	8	0.0405825		Ift81	5	0.0105038	Ubxn2b	8	0.0222444					Frg1	8	0.0452829
			Wwp2	8	0.0255581		Ddx51	5	0.00292612	Nans	8	0.0291689					Tmem184c	8	0.042441
			Bace1	9	0.0104247		Phf14	6	0.000427304	Dctn3	8	0.00851849					Slc25a4	8	0.0102417
			Phip	9	0.0163942		Col1a2	11	0.0109547	Vcp	8	0.0123388					Ciapin1	8	0.0158204
			Fbxo22	9	0.0105475		Fam3c	6	0.0139778	0610037L13Rik	8	0.00292692					Zdhhc7	8	0.0365731
			Tmem30a	9	0.0119021		Auts2	5	5.76934e-06	Mycbp	8	0.0420047					Nip7	8	0.00498652
			Snapc5	9	0.0427126		Ephb4	5	0.0182195	Ppie	9	0.0439132					Urb2	8	0.0414151
			Trak1	9	0.027254		Ahcyl2	6	0.0155573	Tceb3	9	0.00905124					Cryab	9	0.012
			Uba5	9	0.0255255		Tmem176b	6	0.000233074	Ddost	15	0.0116842					Cadm1	9	0.0124653
			Ccdc88a	11	0.0175896		Tra2a	6	0.039599	Ptp4a2	9	0.000353425					Pin1	15	0.0389788
			Gng11	6	0.045395		Anxa4	6	0.0409919	Tmem234	9	0.0048736					Fbxo22	9	0.0468062
			Lmo7	14	0.0283829		Prickle2	6	0.0130336	Nudc	9	0.00485363					Etfa	9	0.00831002
			Cdc14b	13	0.0370735		Sumf1	6	0.0177691	Tmem222	9	0.0118391					Cox7a2	9	0.0343526
			Dis3	14	0.0385698		Cpne9	17	0.0416392	Mrps15	11	0.0376002					Gsta4	9	0.0366195
			Fam160b1	19	0.0316872		Atg7	6	0.00533149	Trnau1ap	9	0.0307793					Tpm1	11	0.0385436
			Pank1	19	0.029667		Herc2	7	0.000316175	Abcf2	9	0.0369623					Csnk1g1	9	0.00227955
			Ucp2	7	0.0144961		Zfand6	7	0.018527	Park7	9	0.00896634					Hemk1	9	0.0171403
			Vav3	3	0.0265856		Rab30	7	0.00106297	Agtrap	9	0.0361081					Nicn1	9	0.00986673
			Ppp1r16a	15	0.0255416		Qprt	7	0.0240314	Mrpl20	7	0.0127514					Amt	9	0.0396476
			Golgb1	16	0.00337234		Micalcl	7	0.0206643	Sdf4	2	0.0417233					Atxn2l	7	0.0201448
			Senp6	9	0.0450245		Bag3	7	0.0299571	Cenpa	9	0.0463151					Pygm	2	0.038507
			Gtf2h5	17	0.042651		Tacc2	7	0.00242853	Hnrnpdl	18	0.0323244					Cdv3	9	0.0416475
			Mad2l1bp	17	0.0112264		Asb12	X	0.00958164	Gbas	4	0.0252794					Alpk2	18	0.0357622
			Atp5h	11	0.00360417		Heph	X	0.0173225	Cct6a	7	0.0144818					Ipo13	4	0.0146748
			Tiparp	3	0.0265038		Magee2	X	0.0322133	Ccz1	3	0.0308044					Mcee	7	0.0129464
			Tmub2	11	0.0412453		Pbdc1	X	0.0357178	Dbpht2	8	0.00581941					Dph5	3	0.0181666
			Nudt19	7	0.0326673		Itm2a	X	0.038614	Nfu1	8	0.0252565					Ddx19b	8	0.0105171
			Lrr1	12	0.0426357		Gpm6b	X	0.0442961	Cnbp	3	0.0303743					Gadd45gip1	8	0.0289036
			Parm1	5	0.0221119		Brf2	8	0.0241901	Mlf2	3	0.00912204					Mnd1	3	0.0340707
			Trim13	14	0.0349667		Ikbkb	8	0.000329513	Tamm41	11	0.0240477					Rbm46	3	0.0353374
			Uchl4	9	0.0314419		Plat	8	0.00188895	Idh2	9	0.00911447					Mks1	11	0.0418405
			Zdhhc17	10	0.00660176		Dctd	8	0.034896	Psmd8	6	0.00187388					Sik3	9	0.0282052
			Ythdc1	5	0.00973156		Sap30	8	0.0340423	Aen	5	0.0222634					Lsm3	6	0.0359642
			Ankmy2	12	0.0216609		Nkd1	8	0.0267125	Pagr1a	8	0.0396448					Mrps17	5	0.0429982
			Ndufa13	8	0.0103642		Cdh11	8	0.0369613	Ino80e	11	0.0172473					Gcsh	8	0.0332555
			Cep135	5	0.0462416		Ap1g1	8	0.0438809	Aldoa	17	0.00562148					Atp5h	11	0.0391031
			Siah2	3	0.0153359		6430548M08Rik	8	0.0194675	Ppp4c	10	0.0175071					Mrps10	17	0.0495747
			Fxyd1	7	0.0294423		Cdh13	8	0.0178716	Spns1	9	0.0450886					Map2k2	10	0.0238231
			Arhgap21	2	0.0262576		Cdh5	8	0.0442924	Fbxl19	19	0.0397964					Anapc13	9	0.0282833
			Ago2	15	0.0446979		4931406C07Rik	9	0.0200116	Ndufab1	10	0.0362419					1110059E24Rik	19	0.0425509
			Sik2	9	0.0298045		Wdr59	8	0.00843739	Cttn	4	0.00800601					Ano4	10	0.0301812
			Lsm1	8	0.00623212		Jam3	9	0.00529428	Timm17b	4	0.018408					Ror1	4	0.0176418
			Ahdc1	4	0.0133258		Sesn3	9	0.0487773	Pdha1	8	0.0446092					Rpp25l	4	0.0185486
			Ctnna1	18	0.0291182		Ddx25	9	0.0128916	Naa10	7	0.0495258					Ndufa13	8	0.0296214
			Ppm1k	6	0.0381879		Vps11	9	0.0392022	Eif4ebp1	7	0.0274454					Gpi1	7	0.0176926
			Dennd4c	4	0.0333484		Lysmd2	9	0.0285579	Slc25a4	2	0.00888162					Wtip	7	0.0118069
			Mical2	7	0.0398371		Tmod2	9	0.00801522	Nek1	7	0.0159166					Phpt1	2	0.0148281
			Trp53inp2	2	0.0406765		Rnf111	9	0.0455246	Tecr	7	0.0364497					Fxyd1	7	0.0145662
			Txnip	3	0.0261533		Myo1e	9	0.00586716	Nudt21	2	0.00195417					Cox6b1	7	0.0380922
			Higd1a	9	0.0152961		Anxa2	9	0.0134254	Gpr56	3	0.0413222					Gtdc1	2	0.0415133
			Ranbp9	13	0.0104723		Cgnl1	9	0.0347993	Pgls	8	0.00862223					4932438A13Rik	3	0.0165257
			Akap12	10	0.0170252		Map4	9	0.00636397	Lsm4	15	0.000362268					Bag4	8	0.0475034
			Tm6sf1	7	0.0320844		Cspg5	9	0.0445581	Psmb10	14	0.032083					Taf2	15	0.04084
			Wdr26	1	0.00610662		Amotl2	9	0.00076509	Kars	14	0.00936315					Dlgap5	14	0.00798023
			Man2a2	7	0.0236689		Dnajc13	9	0.0103694	Gabarapl2	8	0.0444941					Cdkn3	14	0.0178719
			Supt3	17	0.0272492		Atp2c1	9	0.0415114	Usp2	12	0.0123524					Ckap2	8	0.0464013
			Psmd7	8	0.0207678		Cd59a	2	0.00530328	Ubash3b	8	0.0365604					Apopt1	12	0.00197379
			Mettl22	16	0.0311896		Gab3	X	0.0403141	Acat1	8	0.0135062					Cpe	8	0.0137051
			Synpo2l	14	0.0429143		Zswim6	13	0.0120941	Fdx1	5	0.0489522					Acd	8	0.00997357
			Endov	11	0.0175902		Tbc1d4	14	0.000302481	Arcn1	8	0.0113247					Sbno1	5	0.003977
			Txlnb	10	0.0129389		Phldb2	16	0.00128062	Pin1	13	0.00570851					Trappc11	8	0.0158328
			Dag1	9	0.0324368		Tmed7	18	0.00513905	Ilf3	11	0.0191111					Rbm24	13	0.0222771
			Elavl1	8	0.0234312		Ttc28	5	0.0131763	Fem1b	3	0.0326547					Ormdl3	11	0.0378749
			Gorab	1	0.0434634		Ttf2	4	0.0150391	Pkm	7	0.00467278					Pde4dip	3	0.01299
			Mrps28	3	0.0398188		Ptprm	17	0.0197784	Clk3	11	0.0437491					Btbd10	7	0.0486957
			Ppp1ca	19	0.0266224		Palmd	3	0.0279427	Rbpms2	7	0.000430367					Serpinf2	11	0.0446226
			Usp45	4	0.0118259		Tagap	17	0.0317791	Cmtm7	2	0.0248478					Hrc	7	0.0137041
			Btaf1	19	0.0234394		Cdc14a	3	0.0112948	Rpsa	8	0.00765005					Trp53inp2	2	0.0163406
			Nup88	11	0.0181552		Ppip5k1	2	0.0199372	Cep63	3	0.0370075					Mpp6	8	0.0414583
			Hectd2	19	0.047797		Pdpr	8	0.0453949	Manf	18	0.0198693					Ciart	3	0.0307119
			Slc7a1	5	0.0451492		AW554918	18	0.0487641	Fhl3	10	0.0499327					Reep2	18	0.0266474
			Spidr	16	0.00349344		Ddx19b	8	0.0133311	Pygm	15	0.0387925					Pln	10	0.0139929
			Ppig	2	0.0293167		Arhgap39	15	0.0164248	Cdv3	7	0.0102763					Med30	15	0.0400014
			Msantd2	9	0.0166103		Fkbpl	17	0.0482774	Pebp1	2	0.000133492					Alpk3	7	0.00183569
			Papd4	13	0.0376973		D3Ertd254e	3	0.030101	Fkbp1a	4	0.0493274					Osbpl2	2	0.00294662
			Arl15	13	0.0379732		Zdhhc15	X	0.0213105	Pfkm	8	0.037382					Atp6v1g1	4	0.0384727
			Usp22	11	0.00167061		Trim36	18	0.0115503	Entpd6	16	0.00815629					Gipc2	8	0.025519
			Dhrs7b	11	0.0111687		Scaper	9	0.0210866	Nol12	2	0.0417545					Mettl22	16	0.000215128
			Safb2	17	0.030195		Ccdc174	6	0.0186227	Rac2	2	0.0345953					Prpf18	2	0.00988472
			Shcbp1l	1	0.0179929		Loxl2	14	0.000348922	Slc35a4	2	0.0280945					Stau1	2	0.0368318
			Exog	9	0.0453377		Gpc1	1	0.0146406	Noc4l	15	0.0103215					Zer1	2	0.0400314
			Rfesd	13	0.00599312		Zdhhc14	17	0.00538695	Mcee	10	0.0460108					Lmbrd2	15	0.0301531
			Filip1l	16	0.0492301		Trim59	3	0.039471	Dph5	3	0.0387793					Slc39a5	10	0.0393166
			Hscb	5	0.0051757		Kdelc2	9	0.0039186	Atp6v1h	7	0.0155359					Mrps35	3	0.0467263
			Kbtbd7	14	0.0474338		Edil3	13	0.0454618	Gucy1a3	5	0.0477523					Plekha1	7	0.00643528
			Pura	18	0.0490006		Ice1	13	0.00536116	Lrrc58	3	0.0374284					Cdk6	5	0.0312231
			Mrpl50	4	0.0311562		Ythdc2	18	0.0113169	Plcg2	9	0.044134					Slc25a24	3	0.00657222
			Dnajc21	15	0.0487597		Cacna1a	8	0.0486515	Rsrc1	7	0.0366555					Oaz2	9	0.0440066
			Cnr1	4	0.044156		Tmem109	19	0.0344559	Mrps10	5	0.0277265					Ppp1r13l	7	0.0391992
			Cage1	13	0.0353632		Fras1	5	0.0182345	Nup54	14	0.0233157					Lat2	5	0.0391683
			Zfp36	7	0.00740491		Map4k5	12	0.0341684	Nudt19	16	0.0404153					Myh6	14	0.0229484
			Magi1	10	0.000903536		Plvap	8	0.00608489	Mrpl54	4	0.019545					Ttc3	16	0.0465378
			Ppp1r15b	1	0.0219542		Dhx8	11	0.0141685	Eef2	17	0.00376623					Szrd1	4	0.0123964
			Ngrn	7	0.0165096		Zc3h12b	X	0.0145355	Oaz1	9	0.0121531					Zfp598	17	0.0315272
			Ythdf3	3	0.0229139		Xkr6	14	0.00954305	Pcsk7	X	0.0408139					Myzap	9	0.0190128
			Taf9b	13	0.0490994		Ano4	10	0.00786591	Tnni3	12	0.04302					Smpx	X	0.0492122
			Fbxo28	1	0.0340253		Ccl7	11	0.0329771	Eif1	13	0.00556393					Smek1	12	0.0435644
			2810006K23Rik	5	0.0419222		Rcbtb1	14	0.0405843	Wdr18	9	0.00168468					Wdr41	13	0.0274538
			Coa7	4	0.00596111		Aldh1b1	4	0.0301373	Dym	11	0.0395272					Abhd14b	9	0.0472122
			Pdp2	8	0.0404024		Lysmd3	13	0.034587	Cox8a	1	0.00271031					Cox10	11	0.0321375
			Tyw5	1	0.0460045		Cog5	12	0.0222575	Apex1	X	0.00219452					Bag2	1	0.0241201
			Sephs2	7	0.0142275		Mettl25	10	0.00138935	Galt	5	0.0306614					Ammecr1	X	0.00207445
			Sorl1	9	0.0161547		Ccdc38	10	0.0203355	Rpp25l	8	0.0125085					Atxn2	5	0.015403
			Zbtb14	17	0.0427243		Igfbp7	5	0.0352415	Serbp1	4	0.00417718					Gm1840	8	0.034365
			Tmem17	11	0.0370146		Qsox2	2	0.00271952	Gpi1	11	0.00335145					Zmpste24	4	0.0249895
			Fam171a1	2	0.013205		P2ry12	3	0.0494028	Hk1	16	0.00260196					Tmem11	11	0.0171275
			Fam78a	2	0.0238839		Csgalnact1	8	0.0460286	Ndufc1	11	0.0152466					2510009E07Rik	16	0.013121
			Msrb3	10	0.0424637		P2ry14	3	0.0134901	Actr1b	17	0.0343195					Proca1	11	0.0106805
			Spryd4	10	0.00797133		Arhgap21	2	0.0115254	Ints7	11	0.0252458					Gm7334	17	0.00615466
			Rbm12b2	4	0.0329846		Dennd3	15	0.0283561	Mrpl47	1	0.0396826					Ccnjl	11	0.032577
			Slc39a1	3	0.0270553		Tmtc3	10	0.0476627	Mcrs1	11	0.0367324					Gm6430	1	0.0188738
			Bmpr1b	3	0.0426709		Arhgef26	3	8.1593e-05	Eef1a1	10	0.00194138					Uqcrq	11	0.0372843
			Asna1	8	0.00363333		Fzd8	18	0.0328431	Ndufv1	19	0.0153289					Magi1	10	0.0249636
			Atp6v1a	16	0.0286776		Elac1	18	0.0278112	Scarb1	2	0.0245891					Gm5514	19	0.00094509
			Zfp608	18	0.0433057		Wdr62	7	0.023022	1110007C09Rik	6	0.0204469					2810002D19Rik	2	0.00920772
			Grk4	5	0.0487116		Dcaf15	8	0.00976231	Hspb2	16	0.0230044					Wnk1	6	0.0254459
			Nup107	10	0.039115		Sik2	9	0.00618065	Nop2	18	0.0476453					Eif4g1	16	0.0150908
			Ubxn8	8	0.0487898		Spred3	7	0.0339944	Zfp280d	8	0.0241879					Cystm1	18	0.0394239
			Zfand2a	5	0.0425484		Ttc13	8	0.0390251	Gng10	9	0.0456455					Ppp1r3b	8	0.0109367
			Aldh7a1	18	0.0463498		Tob1	11	0.0155928	Ric1	7	0.00772397					Spsb4	9	0.0231928
			Nebl	2	0.0414887		Fermt2	14	0.0113452	Pak1ip1	14	0.00571236					Lrrc4b	7	0.0318532
			Camk2d	3	0.00855593		Limch1	5	0.00442127	Trmt112	8	0.014681					Rnf31	14	0.0221459
			Ercc6	14	0.0194649		Ppp1r16b	2	0.0270241	Phb	7	0.0393151					Atmin	8	0.0481096
			Sec23ip	7	0.0265386		Vopp1	6	0.0386635	Mrps34	3	0.0083487					Cd3eap	7	0.034507
			Cdca7	2	0.0337856		Dennd4c	4	0.0183656	Ube2h	5	0.0459567					Mlf1	3	0.00824377
			Gemin6	17	0.0498039		Haus6	4	0.0429446	Micu3	17	0.0222839					Nupl2	5	0.0287633
			Pgpep1	8	0.0116497		Mturn	6	0.012485	Stub1	1	0.00105843					Ggnbp1	17	0.0394354
			Slit3	19	0.0311179		Fkbp14	6	0.0139147	Gm7488	10	0.000552952					Lonrf2	1	0.0415804
			Med12l	3	0.0190083		Cdon	9	0.0202613	Mrpl12	17	0.0435548					Mterf2	10	0.00286823
			Rlim	X	0.00712912		Ormdl3	11	0.0218351	Lap3	17	0.0109999					Zbtb14	17	0.0226952
			5730455P16Rik	11	0.0240511		Sobp	10	0.0473115	Gm5422	7	0.0061841					2410015M20Rik	17	0.0363802
			Sphk2	7	0.0143695		Lasp1	11	0.0126765	Ythdf2	1	0.0330181					Fzd4	7	0.0288173
			Fam173a	17	0.000782902		Cdk19	10	0.0151983	Ppp1ca	17	0.00371736					2810025M15Rik	1	0.0358521
			Sdhc	1	0.00755231		Socs7	14	0.0358335	Hmgn1	2	0.00377166					1600012H06Rik	17	0.0047392
			Idi1	13	0.0144556		Dsel	1	0.0221259	Ghitm	4	0.00422509					Prdx6b	2	0.0319393
			Gm8724	6	0.0196769		Gabpb2	2	0.0448842	2310036O22Rik	5	0.047005					B3galt6	4	0.0251096
			Lin9	1	0.0399855		Gcnt1	19	0.00987881	Tmem29	4	0.0343898					Atp5k	5	0.0286267
			Hadhb	5	0.0311796		Itpkb	1	0.0259495	Wapal	15	0.0226186					Pdik1l	4	0.0425499
			Ndufs8	19	0.0254544		2610034B18Rik	7	0.0137339	Cox6a1	10	7.28517e-05					Tatdn1	15	0.0189461
			Fdps	3	0.00962436		Itga9	9	0.0071593	Coq5	16	0.00765664					Gja1	10	0.00139208
			Chpt1	10	0.0422988		Gpr126	10	0.0406412	Ubac2	2	0.0333274					Mb21d2	16	0.0351676
			Kif13b	14	0.0234963		Whrn	4	0.0294164	Hnrnpf	X	0.0253086					Commd3	2	0.00123663
			Acyp2	11	0.0398189		Eltd1	3	0.0132978	Fam212a	6	0.0318336					Cited1	X	0.0237737
			Tmem263	10	0.0229335		Zdhhc1	8	0.0439159	Cox10	12	0.0234019					Jagn1	6	0.036366
			Fnip2	3	0.0112521		Ppp1r10	17	0.00860108	Gm5617	4	0.0161016					Klhdc1	12	0.0290176
			Cxcl12	6	0.018296		Tbce	13	0.0119049	Alkbh6	6	0.00634245					Rbm12b2	4	0.0439164
			Zcchc14	8	0.0180111		Fndc3b	3	0.0109292	Gm14117	6	0.0493603					2610001J05Rik	6	0.0112498
			Nol10	12	0.0259362		Neil3	8	0.00709393	Gm1840	8	0.00700537					BC004004	17	0.0491699
			U2af1	17	0.0422761		Snx22	9	0.0153736	Fbrsl1	4	0.040105					Suclg1	6	0.0350681
			Akr1b10	6	0.0220416		Dse	10	0.0321742	Gm8849	6	0.0188311					Ubxn8	8	0.0265572
			Inadl	4	0.0191205		Uhrf1bp1	17	0.0452509	Eif5al3-ps	11	4.94375e-05					Smarca5-ps	4	0.0372399
			Slc25a3	10	0.0443443		Rbms3	9	0.00404316	Oaz1-ps	9	0.00921776					Krcc1	6	0.00982951
			Gm10108	5	0.0459005		Slc26a11	11	0.0344863	N6amt1	5	0.0181959					Myh7	11	0.0126888
			Gm6055	14	0.00144525		Mettl20	6	0.0281234	Rps2	13	6.06314e-05					Yap1	9	0.0425904
			Lancl2	6	0.0488001		Edrf1	7	0.0258943	Gm12231	2	0.0487354					Ficd	5	0.0372677
			Morf4l1	9	0.0361528		Elavl1	8	0.0103978	Gm6430	3	0.0391598					Sirt5	13	0.0315949
			Phactr2	10	0.0236932		Rbms2	10	0.0161848	Trmt10c	18	0.0118959					Skida1	2	0.0103842
			Atp11c	X	0.0277924		Klhl42	6	0.0413141	Rpsa-ps2	4	0.0106887					1810037I17Rik	3	0.00091343
			Ica1	6	0.0366543		Daam2	17	0.0375274	Gm5514	17	0.0264471					Taf4b	18	0.0155207
			Stk24	14	0.00313064		Abhd13	8	0.0300524	Bola3	17	0.0120322					Dnajc8	4	0.0280417
			Gm13910	2	0.0177546		Erc2	14	0.0419558	Cdc42ep2	1	0.0494439					Lclat1	17	0.00834517
			Gm4963	5	0.00602108		Col16a1	4	0.0445054	Wdr89	13	0.0265562					Slc8a1	17	0.0339049
			Mtx1	3	0.0344577		Sh3pxd2b	11	0.0100411	Gm9800	15	0.00396428					Pld5	1	0.0271064
			Mir133a-1	18	0.0215903		Sh3kbp1	X	0.00949414	4933415A04Rik	17	0.0243599					Pgbd1	13	0.0325013
			Gm22353	15	0.023861		Map7d2	X	0.0243706	Eif4g1	2	0.0191283					Ghr	15	0.00487114
			Hnrnpr	4	0.00832902		Fam117b	1	0.0305535	AY036118	19	0.0499308					Tceb2	17	0.0482564
			Prpf4	4	0.0040336		Pde9a	17	0.0241432	Yod1	1	0.0124628					Emc7	2	0.000345905
			Numa1	7	0.0431826		Ripk2	4	0.0231016	Lyrm4	10	0.00309983					Npm3	19	0.0400333
			Gm3608	1	0.0160975		Wnk3	X	0.0216058	Gm7862	17	0.0025615					Dennd1b	1	0.0192862
			Cxx1b	X	0.0286617		Car8	4	0.0314001	Gm7729	9	0.0124181					Fabp3-ps1	10	0.0472517
			Uty	Y	0.0205723		Rusc1	3	0.044934	Mtfr1l	18	0.0166336					Rab31	17	0.0107868
			Ddx3y	Y	0.00013256		Sntb2	8	0.024082	Gm5424	2	0.0395119					Gadl1	9	0.0409504
			Eif2s3y	Y	1.64126e-06		Kirrel	3	0.0296053	Rpsa-ps10	4	0.00156599					Txnl4a	18	0.00981444
			Lyz2	10	0.0141842		Mapk1ip1	7	0.00859283	Usp14	18	0.0246275					Dph6	2	0.0136254
			Ahnak	19	0.0236309		Pigs	11	0.0389989	Gm8566	1	0.000168819					Zbtb8os	4	0.00502096
			Rasal2	1	0.0462655		Abhd14b	9	0.0321601	Arf1	18	0.0061851					Gm10036	18	0.0039416
			Fryl	5	0.042498		Msantd2	9	0.00371609	Rbm15	15	0.0161485					Txndc9	1	0.0157862
			2610044O15Rik8	8	0.0311433		Papd4	13	0.0164667	Mcmbp	19	0.0123137					Gm2531	18	0.0325151
			Gm10340	14	0.0199304		Itga1	13	0.0196295	Syngr2	18	0.0383582					Eif4b	15	0.0158435
			Sms	11	0.015811		Stab1	14	0.0120878	Gm8666	5	0.0482951					Gm10053	19	0.0183129
			Spin4	1	0.0139481		C1galt1	6	0.0284607	Tada3	X	0.0232439					Eno1b	18	0.0341208
			Rsph3a	17	0.0317522		Dnal1	12	0.0337	Bmyc	19	0.0170395					Hadhb	5	0.0384886
			Prob1	18	0.0353406		Nek10	14	0.0242829	Gm7324	9	0.0435587					Nhs	X	0.0489483
			Klhl21	4	0.0374552		Selk	14	0.0307771	4933408B17Rik	19	0.0413754					Uqcr10	19	0.0349869
			Rsg1	4	0.00621645		Jph1	1	0.00117403	Chchd10	9	0.0181388					Gm16379	9	0.00995716
			Ccl27a	4	0.0202526		Mapk6	9	0.0456632	H2afx	8	0.0441182					Ndufs8	19	0.0165519
			Rbm15b	9	0.0348463		Wbp5	X	0.045815	Ccdc137	17	0.036796					Myl3	9	0.0115582
			Arfip1	3	0.0433844		Krtcap2	3	0.0314366	Gm8394	4	0.0360874					Rps26-ps1	8	0.0183046
			Arfgef2	2	0.00461682		Rnf214	9	0.013242	Gm8121	18	0.0450671					Nrm	17	0.0469383
			5830428H23Rik	19	0.0257331		Hecw2	1	0.0383054	Ywhag	9	0.0410608					9430015G10Rik	4	0.0201492
			Fam122a	19	0.0252637		Trim72	7	0.0412668	Rps19bp1	11	0.00979063					Amd-ps3	18	0.0420395
			Nrbf2	10	0.016975		Trp53rk	2	0.011476	Trim32	3	0.0464746					Gm10080	9	0.0425336
			Selt	3	0.0285023		Edem3	1	0.0332072	Pcbp1	8	0.0238813					Eno3	11	0.00114135
			Gm10913	16	0.0436788		Trim56	5	0.0277969	Acvr2a	11	0.0308504					Trim55	3	0.00516504
			Emc1	4	0.0383098		Gimap5	6	0.047674	Slc39a1	9	0.0319552					Cdh3	8	0.0219745
			AU022252	4	0.00191402		Naalad2	7	0.0226233	Cherp	2	0.0139542					Myl4	11	0.0150083
			Gm7336	7	0.0229635		Mgat2	12	0.0471073	Gm9892	6	0.0202218					Rpl15-ps3	9	0.0275408
			BC024978	7	0.00441264		Cep68	11	0.0410734	Sae1	1	0.0309954					Gm14173	2	0.0453724
			BC005561	5	0.0109182		Gm7334	17	0.030191	Krcc1	4	0.00176985					Cxcl12	6	0.0417892
			Gm6565	6	0.0144109		Fzd1	5	0.0221267	Gm6180	8	0.00023776					Cox5b	1	0.00506251
			2610042L04Rik	14	0.0319304		Slc38a6	12	0.0240966	Myh7	1	0.0334847					Vma21-ps	4	0.0221379
			Gm3149	14	0.0248428		9930104L06Rik	4	0.00612249	Ier2	9	0.00605578					Rpl21-ps14	8	0.00754365
			Ccdc142	6	0.025995		Lemd2	17	0.0378119	Commd5	17	0.00967084					Erbb4	1	0.035521
			Mir1191	7	0.00504547		Ubtd2	11	0.0144144	Eef1d	6	0.019609					Morf4l1	9	0.0226001
			Gm11582	1	0.0451541		Zc2hc1c	12	0.0474596	Cfl1	10	0.00191467					2310039H08Rik	17	0.0280495
			Gm14567	X	0.0482203		Shroom2	X	0.0231007	Pla2g4a	3	0.0414727					Cav3	6	0.00157089
			Gm15766	6	0.0178462		Tmem86b	7	0.0412056	Tug1	X	0.041645					Phactr2	10	9.30037e-05
			Gm12565	3	0.0420144		Lhfpl2	13	0.0197713	Capg	15	0.0435643					Acadm	3	0.0284226
			Gm12005	11	0.0119897		Fahd1	17	0.0227334	Rpl21-ps13	2	0.044025					2010204K13Rik	X	0.00296278
			2210409E12Rik	11	0.0450595		1190002N15Rik	9	0.0326331	Gm5620	7	0.0120048					1110038F14Rik	15	0.0282742
			BC002163	16	0.0140422		Sh3tc2	18	0.0231921	Commd7	4	0.0257124					Ptpla	2	0.01738
			Rpl17-ps5	5	0.0430518		Smtnl2	11	0.0171387	Txnl4a	4	0.0295859					B9d2	7	0.023672
			Rpl17-ps10	7	0.0299958		Fam179a	17	0.0309557	Ado	19	0.0042157					Lppr1	4	0.0316017
			Rpl17-ps8	X	0.0436788		Lrtm1	14	0.00119232	Gm10020	6	0.00120011					Eno1	4	0.0377897
			Gm12138	11	0.0146753		6330416G13Rik	4	0.0156565	Arhgap24	2	0.0287711					Gm5513	19	0.0431164
			Gm13915	2	0.0210445		Clec14a	12	0.0101183	Fam173a	4	0.0425545					Cycs	6	0.0185378
			Gm13577	2	0.0388349		Sdpr	1	0.0452397	Fam136a	15	0.000815853					Sp3os	2	0.0274388
			Gm7429	X	0.0295393		Pofut1	2	0.00805521	Gm10012	2	0.0356859					Uqcrh	4	0.00984981
			Gm14472	2	0.0146334		Scaf8	17	0.0279969	Rps18-ps3	13	0.0454624					Gm8973	15	0.015081
			Gm11793	11	0.030116		Slitrk4	X	0.0193356	Gapdh	1	0.00625494					Gm4735	2	0.0470641
			Gm12168	11	0.0229635		Rhoj	12	0.002165	Idi1	16	0.0404155					Gm26129	13	0.0327935
			Gm12727	4	0.0270267		Epm2aip1	9	0.0134284	Upf1	9	0.005616					Snord82	1	0.0222162
			Gm5863	X	0.0229635		Nipa1	7	0.00994924	Gm15590	9	0.0236398					Gm24616	16	0.0478734
			Gm12191	11	0.0089834		Cd24a	10	0.0483165	Gm17383	12	0.00213767					Gm10163	9	0.0474678
			Gm13688	2	0.0436788		Rab2a	4	0.0293718	Gm12141	12	0.022069					Hmgn3	9	0.0171784
			Gm14237	2	0.048136		Mageh1	X	0.0179428	Gm10052	5	0.00658466					Gm6265	12	0.0404791
			Gm12540	3	0.0436788		Xxylt1	16	0.044154	Gm10053	X	0.0121363					Gm6969	12	0.00888449
			Gm9200	X	0.0185103		Lxn	3	0.00831108	Eno1b	2	0.008222					Gm5560	5	0.00362714
			Gm6640	16	0.0381086		Marcksl1	4	0.0104105	Gm10059	X	0.0055659					Gm5931	X	0.0425027
			Gm15566	9	0.032493		Arxes2	X	0.0340071	Gm8129	19	0.00955619					Cenpb	2	0.00108183
			Gm12240	11	0.0436788		Lmod1	1	0.0107475	Hnrnpm	16	0.0224388					Uty	Y	0.000909769
			Gm13809	2	0.0436788		Frmd6	12	0.00429079	Aldoart1	2	0.00112239					Gm5518	19	0.0396639
			Rpl17-ps4	4	0.00916069		Mlf1	3	0.01219	Fxn	15	0.0024987					Gm4943	16	0.00866529
			Gm11572	11	0.0436788		Cxcr6	9	0.0473529	Kbtbd2	3	0.0143204					Actc1	2	0.03571
			Gm16344	18	0.0436788		Igf2	7	0.00948752	Gm5292	1	0.000650914					Gm10250	15	0.00914795
			B430010I23Rik	8	0.0103785		Lemd3	10	0.0473278	Gm10071	Y	0.00130983					Celsr2	3	0.0497672
			Gm13166	4	0.00642561		Pdp1	4	0.0133239	Rpl13-ps3	13	0.000479105					Ddx3y	Y	1.22396e-06
			2010001A14Rik	11	0.0354344		Lix1l	3	0.0367415	Gm10073	9	0.000780342					Eif2s3y	Y	5.75087e-10
			Gm16062	11	0.0324435		Ccdc71	9	0.043167	H2afj	4	0.0256072					Gm7251	13	0.0168453
			Fcor	8	0.0143181		Proser1	3	0.0271964	Alox5ap	4	0.0473398					Eif3g	9	0.0440152
			Gm10171	1	0.0383443		2310022A10Rik	7	0.0238892	Psma3	10	0.0210587					Tmem200b	4	0.0338925
			Dnaja1-ps	5	0.0387868		Fzd4	7	0.0476315	Pop5	19	0.00298395					Ndufb6	4	0.0288877
			Gm17709	8	0.00959025		Evc2	5	0.0251544	Pyroxd2	19	0.0457995					Bves	10	0.0409901
			Bend4	5	0.0335621		Kif7	7	0.0147906	Wtap	14	0.0239655					Nutf2-ps1	19	0.0152663
			Gm21982	7	0.0284055		Fam118b	9	0.00343014	Rpl21-ps11	7	0.00668593					Usmg5	19	0.0317504
			Dynlt1b	17	0.0423178		P4ha3	7	0.0279876	Dnajc30	6	0.0348586					Nt5dc2	14	0.0231092
			Rps19-ps6	12	0.0373081		Ncald	15	0.0113377	Gm9104	X	0.000247049					Atp5l-ps1	7	0.0126082
			2700038G22Rik	5	0.00926644		Ccdc157	11	0.0445153	Gm14173	10	0.017575					2700089E24Rik	6	0.0380481
			Gm26518	15	0.0395209		Tmem171	13	0.0417788	Cox5b	4	0.0028096					Fam46d	X	0.0334101
			4732491K20Rik	17	0.046012		Cyp2j6	4	0.00444359	Wdr61	7	0.0125799					Gm4924	10	0.033392
			Mir8112	6	0.0485476		Gpr21	2	0.0125414	Gm2423	7	0.00241186					Lrp8os2	4	0.0336164
			Gm6159	1	0.00997552		Adamts19	18	0.0123923	Gm6311	2	0.0083393					Gm6181	7	0.0125654
			Dcun1d1	3	0.00410376		Slc30a7	3	0.00152401	Gm5805	2	0.00854369					Cox7a1	7	0.0450736
							Cpa1	6	0.0277509	Slc25a3	2	0.00151268					Myh7b	2	0.0227516
							Tmem62	2	0.0440787	Rpl10a-ps2	14	0.0372162					Gm561	2	0.00129062
							6330419J24Rik	X	0.0375992	Rpl13a-ps1	17	0.0440601					E530001K10Rik	2	0.0335472
							Agap1	1	0.0261235	Gm4968	13	0.0186403					Gm6043	14	0.0221772
							Fam72a	1	0.00353743	Gm10116	5	0.0142137					Gm22774	17	0.0447501
							B4galnt4	7	0.043113	l7Rn6	12	0.0369656					AK157302	13	0.00497043
							Kbtbd11	8	0.00294763	Gm14176	4	0.0413544					Gm15610	5	0.0492885
							Rras2	7	0.0276518	Aldoart2	9	0.00264855					Gm4294	12	0.00401729
							Grik2	10	0.0495501	Nol7	1	0.0449771					Tomm5	4	0.0265299
							Gm9990	7	0.00466759	Ldha	5	0.00243494					Ccdc82	9	0.0484262
							Pard6g	18	0.00488515	Ptpla	4	0.0080269					Utp14b	1	0.00318253
							Lrif1	3	0.025073	Tmed5	X	0.0333264					Maea	5	0.0132778
							Usp34	11	0.02274	Eno1	5	0.0225457					Rpl28-ps3	4	0.0303603
							Prelid2	18	0.000637829	Gm5513	13	0.0324261					Gm8545	X	0.00555276
							Grm7	6	0.0243493	Gm8730	12	0.00272498					Gm6444	5	0.00857417
							Ttc26	6	0.0116426	Gm7964	5	0.0209435					Gm11349	13	0.0489347
							Gulp1	1	0.0304372	Fam172a	2	0.0476438					Gm15745	12	0.0446226
							Cep162	9	0.00210833	Gm4735	4	0.0130859					Gm15920	5	0.0134032
							Uxs1	1	0.0440934	mt-Tp	11	0.0100809					Gm13772	2	0.0299883
							Rpl21-ps12	6	0.0351785	Tacc1	2	0.029866					Gm12791	4	0.00572463
							Adamts17	7	0.0227819	Gm10154	11	0.000217979					Gm12020	11	0.0166789
							Chsy3	18	0.0147278	Gm12918	X	0.00124601					Gm14088	2	0.0263241
							Arhgap35	7	0.0056753	Rpl26-ps2	2	0.0362785					Hmgb1-ps3	11	0.0146534
							Tubb2a	13	0.0169984	Gm6265	4	0.0355387					Gm7781	X	0.00797242
							Cecr5	6	0.0352881	Gm3608	X	0.00115639					Gm14130	2	0.00643914
							Gm8116	9	0.0126063	Gm5529	3	0.00555198					Ccdc50-ps	4	0.00922602
							Actg2	6	0.0434894	Gm5560	7	0.00294744					Gm5937	X	0.0243628
							Nhs	X	0.013233	Gm3695	2	0.00423122					Rplp0-ps1	3	0.0372944
							Slx1b	7	0.0384384	Gm7931	X	0.0238886					Gm15544	7	0.0184437
							Rps26-ps1	8	6.84326e-05	Rps25-ps1	16	0.00765578					Gm14337	2	0.0335231
							Gm12222	11	0.0460045	Lyar	2	0.00887215					Hmgb1-ps2	X	0.0192138
							Slc35e3	10	0.00134621	Gm7666	4	0.00593022					BC002163	16	0.0115919
							Trim5	7	0.00634269	Ankrd23	5	0.022252					Gm11472	2	0.00129627
							Fam78b	1	0.047176	Prkag1	2	0.0107352					Gm12482	4	0.0138338
							Fhit	14	0.0163666	Uty	X	0.00218231					Ywhaq-ps2	5	0.0269472
							Slc4a4	5	0.0198445	Gm8225	4	0.00874526					Gm14276	2	0.0496495
							Plac1	X	0.0306309	Gm6155	X	0.00941878					Gm4784	X	0.0219358
							Maml3	3	0.0340032	Sf3b4	3	0.00405733					Gm13034	4	0.0111441
							Mdc1	17	0.0179404	Rpl32-ps	2	0.0303586					Gm7722	X	0.0446226
							Ext1	15	1.12802e-05	Ddx3y	X	0.000228798					Gm12486	3	0.00113149
							Hs6st2	X	0.0454981	Eif2s3y	11	9.51045e-07					Gm13292	2	0.042154
							2010012O05Rik	19	0.00874768	Eif3g	16	0.000911263					Gm8844	X	0.0379269
							Cys1	12	0.0421365	Gm10293	4	0.0108328					Gm12344	11	0.00974174
							Phactr2	10	0.000111567	Chchd2	11	0.012422					Gm15711	16	0.0446226
							Kdr	5	0.0456703	Gm10282	X	0.014599					Gm12900	4	0.0332218
							Nrg1	8	0.0131798	Gm13015	3	0.0248069					Gm12732	11	0.0115461
							Gm10125	18	0.0305386	Klhl9	13	0.0181618					Gm15191	X	0.0455871
							B230325K18Rik	7	0.00352255	Ndufb6	X	0.0180593					Gm6097	3	0.0167619
							3300002I08Rik	2	0.0435071	Gm9386	4	0.00127695					Gm11383	13	0.00792087
							Cyp26b1	6	0.031375	Ptges3	1	0.014908					Gm14881	X	0.0066651
							Alms1	6	0.00518817	1110002L01Rik	2	0.0291057					Gm11221	4	0.00314599
							mt-Rnr1	MT	0.0170899	Nutf2-ps1	X	0.00386016					Gm7785	1	0.0199744
							mt-Tm	MT	0.0174941	Pcnp	X	0.00386937					Rbmx2-ps	2	0.0327852
							mt-Ta	MT	0.0061791	Gm8420	2	0.00506336					AA414768	X	0.0424523
							mt-Atp8	MT	0.0411292	Gm16020	7	0.0100551					Gm14491	X	0.0450377
							mt-Nd5	MT	0.0331711	Gm10480	7	0.0329661					Gm11451	2	0.0171066
							mt-Te	MT	0.019069	Gm9144	5	0.00936676					Gm4459	7	0.00515107
							mt-Cytb	MT	0.0306914	Gm6960	X	0.0262843					Gm10169	7	0.0162662
							Gm25588	1	0.0283295	Rpl27-ps3	4	0.0466257					Gm2199	5	0.0331206
							Snora41	1	0.0111132	Gm13241	1	0.0198746					Gm14650	X	0.0135058
							Gm22806	13	0.0400266	Spc24	11	0.0289581					Gm12969	4	0.0446226
							Gm25813	8	0.0447851	Sptbn5	4	0.0122395					Gm16418	1	0.00679735
							Gm24950	11	0.0205803	Inafm2	11	0.000113238					Hmgb1-ps1	11	0.0155308
							Gm23444	11	0.0432969	Gm13653	19	0.0207838					Gm12856	4	0.0347968
							Gm24920	3	0.0351528	Gm10874	2	0.0110454					Gm11954	11	0.0149352
							Gm24405	1	0.0322073	Gm7935	X	0.0173299					Hmgb1-ps4	19	0.0109742
							Rn7sk	9	0.0118412	Selm	9	0.0315106					Gm14018	2	0.012826
							Gm25791	9	0.025298	Gm22774	X	0.00977992					Gm14951	X	0.0247957
							Gm23971	11	0.0231788	Gm26384	X	0.00684151					Gm16185	9	0.0292213
							Gm24455	9	0.0263837	Mir692-1	10	0.00997755					Gm4989	X	0.0184437
							Snord45c	3	0.02948	Ass1	2	0.0464979					Firre	X	0.0157055
							Gm24447	15	0.0204163	Snora68	13	0.0494256					Atcayos	10	0.0275771
							Phactr4	4	0.0118989	Gm7290	8	0.00447946					Gm14091	2	0.0100629
							Tmem42	9	0.0351674	Gm6316	X	0.0273983					Gm2830	13	0.0184093
							Impad1	4	0.045332	Gm4294	7	0.0134265					4930512H18Rik	8	0.0416413
							Wdr35	12	0.0466461	1810043H04Rik	14	0.0156791					Gm15261	X	0.00151346
							Hmcn1	1	0.0460504	Ube2d3	15	0.000529241					Gm15396	7	0.0469376
							Bmpr2	1	0.0390475	Gm4609	10	0.015378					Slc25a5-ps	14	0.0383727
							Gm10222	1	0.00931515	BC024978	12	0.0300189					Gm17271	15	0.0327852
							Lrch1	14	0.0143615	Dph1	13	0.0362356					Gm17201	10	0.0428706
							Lgals1	15	0.00489211	Eif5a	14	0.000270783					Synj2bp	12	0.020492
							Shroom4	X	0.0274488	Hsp25-ps1	14	0.0336934					Smim13	13	0.00851945
							Dusp22	13	0.0203581	Hmgn2-ps1	7	0.0025965					Gm3248	14	0.0446226
							Hist1h2bj	13	0.0139577	Prps1l3	6	0.0256223					Tnnc1	14	0.0114251
							Hist1h2ah	13	0.0417612	Rpl27-ps1	7	0.0377482					Gm17257	7	0.00423755
							Hist1h3c	13	0.0434216	Gm4204	17	0.0283386					Gm4482	6	0.0119368
							Fat1	8	0.0343455	Gm3222	2	0.00861031					Hmgb1-ps7	7	0.0161467
							Zscan18	7	0.0438998	St6galnac4	Y	0.0384773					Gm9613	17	0.0027448
							Ccnyl1	1	0.027702	Sssca1	14	0.0246724					Gm23638	2	0.0149622
							Mcc	18	0.000567462	Haus3	2	0.0464778					Gm21865	Y	0.0446226
							Rpl21-ps4	14	0.0431939	Maea	14	0.029144					Gm3264	14	0.0406851
							Acrbp	6	0.0412393	Gm11273	18	0.000674205					Gm23968	2	0.0446226
							A530017D24Rik	11	0.00444864	Rpl28-ps3	4	0.0267961					Gm4479	14	0.0137054
							Gm14636	X	0.0271767	Gm12643	14	0.0151329					Fabp5l2	18	0.0394496
							Ecscr	18	0.0117729	Gm15487	14	0.0395761					Gm11942	4	4.79527e-05
							Fbxo36	1	0.0441234	Mir1191	12	0.0230263					Gm3468	14	0.0179634
							Apol7d	1	0.0211145	Gm11313	8	0.0486824					Gm3159	14	0.0446226
							Gm10563	4	0.00773544	Rpsa-ps12	Y	0.00261049					Gm21319	12	0.0336773
							Gm12650	4	0.00683758	Gm14016	15	0.0201975					Gm16378	8	0.01009
							Fam196a	7	0.0180968	Gm6368	17	0.0442735					Gm20855	Y	0.0102964
							Gm10615	9	0.0447127	Gm15365	5	0.00815812					Gm5473	15	0.00620446
							Clec4g	8	0.0213577	Gm7129	8	0.00653361					Ppp1r2-ps6	17	0.0486965
							Gm14296	2	0.0356831	Gm10224	5	0.0128539					Gm5559	5	0.02476
							Plxnc1	10	0.0298408	Gm16061	7	0.0192091					Gm17491	8	0.0176425
							Chst14	2	0.0128621	Gm13772	10	0.0274207					9230114K14Rik	5	0.0237616
							Mir302b	3	0.0385521	Gm13549	8	0.00309755					2310010J17Rik	7	0.0386223
							Gm24270	9	0.0124789	Gm13198	17	0.0314703					Gm5421	10	0.0117825
							Mir763	10	0.0215405	Gm15427	17	0.0433293					Gm26586	8	0.0461187
							Gm26394	11	0.036516	Gm12912	12	0.003231					Rpl31-ps16	17	0.0307181
							Gm25500	9	0.0062657	Rpsa-ps4	6	0.000903174					Gm26917	17	0.0298871
							Gm12854	4	0.0181535	Gm12565	10	0.015162					Gm4929	12	0.0101204
							Raet1d	10	0.0232861	Gm5913	17	0.018179					Gm4691	6	0.0458218
							Gm3558	14	0.0228059	Gm12933	3	0.00311445					Gm2467	10	0.0157648
							2610042L04Rik	14	0.019926	Gm14760	6	0.0248557					Gm27023	17	0.00986009
							Gm3149	14	0.0463662	Gm13529	9	0.0444631					Gm8349	3	0.0374633
							Utp14b	1	0.00682793	Gm12261	9	0.0474509					Gm4575	6	0.0467651
							Tmsb10	6	0.0032846	Gm14859	1	0.0337734					Gm27204	9	0.035121
							Gm11149	9	0.00434814	Gm13509	1	0.00153426					5031420N21Rik	9	0.00914508
							3110001I22Rik	16	0.027125	Gm13186	11	0.0358045					Gm6757	1	0.0104438
							Tmlhe	X	0.0350378	Gm6274	Y	0.0438349					Gm29668	1	0.0308207
							Gm22711	11	0.0429235	Gm15266	6	0.0307102					Gm12115	11	0.0476469
							Gm12094	11	0.0431001	Rpl18-ps1	1	0.00845539					Gm28597	Y	0.0172369
							Gm5687	18	0.0312523	Gm14165	1	0.00495543					2610306M01Rik	6	0.0335581
							Hmgb1-ps6	16	0.0304771	Gm6767	1	0.000240527					Rbm6-ps2	1	0.0131556
							Gm16056	5	0.00479695	Gm14130	Y	0.0176946					Gm19503	1	0.00495422
							Rps24-ps3	X	0.00050108	Gm12328	Y	0.0163834					Gm29519	1	0.0272618
							Gm13998	2	0.0431939	Gm12286	12	0.0136455					Gm28919	Y	0.0100783
							Gm12024	11	0.0447851	Gm11605	11	0.00224076					Gm28510	Y	0.0150746
							Gm12430	4	0.00659776	Rps2-ps13	17	1.19449e-05					Gm17807	12	0.00966593
							Gm15467	3	0.0318348	Gm14337	Y	0.0363985					Gm11993	11	0.00508613
							Gm12722	4	0.0447851	Hspa9-ps1	7	0.00339256					Gm10074	17	0.0354285
							Gm15484	5	0.00276083	Gm4995	X	0.0276516					Gm21064	Y	0.0337462
							Gm15002	X	0.0447851	Gm14680	X	0.0259552					Snrpn	7	0.0107433
							Gm6175	X	0.00031055	Gm13798	2	0.0437171
							Psmb6-ps	X	0.0447851	Gm8302	18	0.0158177
							Gm9246	7	0.0243919	BC002163	16	0.00928691
							Gm11619	11	0.000130732	Rpl17-ps5	5	5.27572e-06
							Gm11979	11	0.0447851	Gm8864	X	0.0196474
							Gm13182	2	0.0283819	Gm11191	11	0.0493659
							Gm4760	X	0.0447851	Gm11472	2	0.00323832
							Gm11838	4	0.0316157	Gm12435	4	0.00461952
							Gm13868	2	0.024244	Gm13600	2	0.0198709
							Gm15824	5	0.00124846	Gm13461	2	0.0259819
							Rpl7a-ps12	X	0.0175861	Pgam1-ps2	7	0.000683435
							Gm14861	X	0.00388295	Gm8659	X	0.0059141
							Gm6645	X	0.00449986	Gm16216	19	0.00457
							Gm12245	11	0.000128549	Gm13577	2	0.00341684
							Gm14038	2	0.0161429	Gm11824	4	0.00128746
							Gm11285	13	0.015228	Gm13094	4	0.0068717
							Gm11631	11	0.00683758	Gm11212	4	0.0117889
							Gm12240	11	0.00717007	Gm7429	X	0.0243097
							Gm12792	4	0.0360586	Gm11675	11	0.0346237
							Gm12267	11	0.0496691	Gm15770	5	0.00390658
							Gm11510	11	0.0361296	Gm4596	3	0.0253291
							Gm23657	17	0.00903835	Gm13292	2	0.0124066
							Ubl5	9	0.00701872	Gm13685	2	0.0320951
							Gm12974	4	0.0411263	Gm13456	2	3.92427e-05
							Gm15344	10	0.0103735	Gm9095	X	0.0329235
							Gm13266	2	0.0475219	Gm12196	11	0.0379466
							Dlx1as	2	0.0224929	Gm13050	4	0.000855357
							Bbip1	19	0.0158576	Gm13141	4	0.0456196
							Gm13842	5	0.0259111	Gm16148	10	0.00184814
							Gm5860	4	0.0453629	Dynlt1-ps1	6	0.031672
							1700086P04Rik	4	0.0472463	Gm11663	11	6.0685e-05
							Gm13617	2	0.0231534	Gm11633	11	0.000334674
							Gm15522	5	0.0237825	Gm12176	11	0.0234914
							Gm15418	8	0.0355967	Rpl13-ps1	11	0.00650538
							Gm11769	11	0.0456976	Rpsa-ps9	2	0.000588235
							3110053B16Rik	12	0.00931086	Gm5863	X	0.0269632
							Tsix	X	4.05859e-09	Gm14881	X	0.0456196
							Gm12158	11	0.0429142	Gm13359	2	0.0478025
							Sox5os3	6	0.028644	Rpsa-ps11	4	0.0293286
							Lin52	12	0.0137188	Gm6222	X	0.0480839
							Rtl1	12	0.0489095	Gm9083	X	0.000196434
							Wipf3	6	0.0278939	Gm13433	2	0.0498924
							Gm13481	2	0.0231022	Gm11249	4	0.00539147
							Ftx	X	0.0256576	Gm13453	2	0.00654314
							Xist	X	2.0789e-13	Gm7816	5	0.04354
							Gm15461	5	0.0433562	Gm15361	X	0.0387028
							Gm13398	2	0.00267811	Gm5643	X	0.041622
							Gm14167	2	0.0325918	Vcp-rs	X	0.0109218
							Gm12971	4	0.0208998	Gm11539	11	0.0299831
							Gm15910	10	0.0468635	Gm15198	10	0.00149464
							Gm16091	8	0.028241	Gm12466	4	0.012856
							Gm15533	7	0.0342634	Gm11451	2	0.00434821
							BC039771	2	0.0349054	Gm4459	7	0.0061958
							Hotairm1	6	0.0475219	Gm13436	2	0.0407346
							Gm25911	1	0.0424965	Pgam1-ps1	11	0.0340225
							Gm23499	7	0.00095085	Gm14274	2	0.0466568
							Gm25820	3	0.0280303	Gm2199	5	0.0322094
							Gm24187	13	0.0448344	Ldha-ps2	4	0.0070573
							Gm23209	4	0.0106004	Gm15703	16	0.0372593
							Gm16568	9	0.0373052	Gm16418	1	0.0107181
							Gm16586	1	0.00983473	Gm13422	2	0.000147579
							Gm7162	17	0.0301325	Gm15710	5	1.87272e-05
							Rbm12	2	0.0328162	Gm12009	11	0.0053174
							Gm16102	1	0.0150975	Rplp1-ps1	X	0.000807657
							Gm16540	3	0.0288916	Gm11814	4	3.69401e-05
							Gm4524	16	0.0352958	Gm12337	11	0.0201521
							Gm5611	9	0.0122191	Gm13809	2	0.0358921
							Gm17082	14	0.0330168	Gm15666	10	0.0360128
							Gm17305	11	0.020057	Gm22208	15	0.032365
							Gm17181	1	0.00563077	Gm16276	17	0.00436022
							Gm5141	13	0.00623538	Gm14951	X	0.0118064
							Gm17103	16	0.0216221	Snhg3	4	0.0116589
							Gm10039	11	0.0093936	5430405H02Rik	2	0.0441565
							Gm17167	4	0.0447851	Gm9816	16	0.04342
							Gm8251	1	0.0339638	Gm6425	19	0.0455423
							Rps2-ps10	18	4.81884e-05	Gm11365	13	0.00486695
							Gm8801	17	0.0158459	Gm6286	1	0.0195991
							Gm5139	3	0.0243919	Gm9013	14	0.0352534
							Gm18367	14	0.00733715	Gm16301	14	0.0370583
							Tmem181c-ps	17	0.0168241	Gm5766	16	0.0497147
							Gm3629	14	0.0192563	Gm15796	5	0.0269155
							Gm11942	4	0.0140468	Gm3470	5	0.00218938
							Gm3788	3	0.000267101	Slc25a5-ps	14	0.035143
							Gm3252	14	0.0170133	Gm10171	1	0.0126523
							Gm24753	15	0.0234793	Gm7241	1	0.0109619
							Gm5473	15	0.00151097	Gm5822	19	0.000450967
							Rnu1a1	11	0.00713264	Gm20390	11	0.00346106
							Gm10715	9	0.0447851	Gm6434	7	0.0498915
							Gm5426	10	0.0447851	Gm6682	12	0.0176727
							Rps19-ps8	5	0.0230879	Gm4202	3	0.0131769
							2210017G18Rik	6	0.0209574	Gm3756	9	0.0142377
							Pvt1	15	0.0116921	Eif3s6-ps2	18	0.0206974
							Gm26760	15	0.0312119	Gm17541	12	0.0493488
							2310069G16Rik	15	0.0499565	Gm4604	6	0.0136862
							Gm26580	1	0.0206232	Gm17257	7	0.0215892
							Gm26772	14	0.0313026	Gm20430	14	0.0274059
							Gm26516	4	0.0167684	Mir3091	2	0.0157572
							Gm17501	3	0.0445369	Gm24819	13	0.0147262
							Gm26664	8	0.0408611	Gm8355	10	0.0224158
							Hmgb1-ps8	10	0.0186594	Gm4479	14	0.0366382
							Gm26569	16	0.0488477	Rpl21-ps7	17	0.0225707
							Gm2366	8	0.0338183	Gm13202	4	0.000369212
							3110045C21Rik	1	0.0149583	Mir692-2	4	0.0247508
							Gm26642	1	0.0339413	Gm10182	9	0.00743002
							Gm16973	14	0.0181812	Gm8994	6	0.0484167
							Gm26690	7	0.047657	Gm12537	4	0.0433458
							6030442K20Rik	1	0.0111502	Gm7618	6	0.00605532
							Gm16702	17	0.0330168	Rps2-ps6	14	0.019743
							Gm8793	10	0.0447851	Gm9824	10	0.000204763
							Gm26978	8	0.00871727	Gm22446	1	0.0396223
							B830012L14Rik	12	0.0152094	Gm10243	6	0.0376953
							Mir7681	1	0.0487893	Gm12350	4	0.00203441
							Mir6399	4	0.0402208	Gm16378	8	0.00387301
							Gm27741	10	0.0298414	Gm20855	Y	0.0213021
							Gm27675	7	0.0452897	Gm16416	13	0.0494286
							1500015A07Rik	18	0.0399841	Gm5070	3	0.0247876
							Gm27754	10	0.0124672	Gm5814	17	0.0105157
							2810039B14Rik	15	0.0417118	Gm4617	3	0.045148
							Xndc1	7	0.0314914	Gm5559	5	0.00435252
							Gm6651	1	0.0137345	Rps19-ps4	18	0.0442418
							Gm8641	9	0.000268481	Gm15454	1	0.0421525
							Gm29462	1	0.0330168	Gm20746	10	0.0153567
							Gm4790	7	0.0103725	Gm26526	7	0.03156
							Rnu11	4	0.0286488	Gm5421	10	0.0117623
							Gm28379	9	0.0314393	Gm26825	5	0.0288695
							Gm8292	1	0.0100193	Gm16399	3	0.0176188
							Gm28196	2	0.0344754	Gm8652	6	0.00148835
							4930422M22Rik	9	0.0413866	Gm9625	13	0.00186216
							Gm4322	1	2.48317e-06	Gm3809	1	0.0464857
							Gm28651	14	0.0278968	Gm26917	17	0.0126471
							Gm29183	1	0.0305386	Gm5652	12	0.0349169
							Gm28582	7	0.0215092	Gm19557	19	0.0136221
							Gm7553	1	0.0447851	Gm2546	7	0.00235953
							Rnf170-ps	7	0.0385521	Gm9522	15	0.0120207
										Gm8330	10	0.00137101
										Gm4654	14	0.00906088
										Gm4518	17	0.020462
										Gm7545	6	0.0249468
										Yam1	17	0.000384937
										Gm3534	14	0.0058237
										Gm8349	3	0.00481494
										Mir8112	6	0.0486092
										Rps2-ps5	14	0.0145119
										Rpl15-ps2	9	0.00137947
										Gm5525	1	0.0300364
										Gm28356	Y	0.0047384
										Gm8226	9	0.0131988
										Gm8337	1	0.0309234
										Gm6170	1	0.00217731
										Gm28597	Y	0.015023
										Gm7063	1	0.0112469
										Gm29428	1	0.00869011
										Gm28576	Y	0.044025
										Gm7634	1	0.0234047
										Gm19587	1	0.0143327
										Gm8520	9	0.0222275
										Gm8326	1	0.0218767
										Gm10193	1	0.00761994
										Gm28510	Y	0.0290494
										Gm29036	5	0.0437767
										Gm7560	1	0.023727
										Gm5835	1	0.0181226
										Rpsa-ps1	1	0.00313051
