# Supplementary material for: The developmental origins of sex-biased expression in cardiac development
Source: Biol Sex Differ. 2019 Sep 5;10:46. doi: 10.1186/s13293-019-0259-1 (PMC6727560; doi:10.1186/s13293-019-0259-1)
Supplement: Supplementary file 14 — Datasets S7 and S8. Ingenuity Pathway Analysis for sex-biased genes in adult heart (XLSX 19 kb) [file 13293_2019_259_MOESM14_ESM.xlsx]

## Sheet: Suppl Table 6
Analysis Settings
Reference set
Relationship to include
Includes Endogenous Chemicals
Filter Summary
Consider only molecules and/or relationships where
(species = Rat OR Mouse OR Human) AND
(confidence = Experimentally Observed OR High (predicted)) AND
(tissues/cell lines = Other Cells OR Microvascular endothelial cells OR Tissues and Primary Cells not otherwise specified OR Other Stem cells OR Fibroblasts OR Vascular smooth muscle cells OR Cells not otherwise specified OR Stem cells not otherwise specified OR Cell Line not otherwise specified OR Embryonic stem cells OR Cardiomyocytes OR Other Smooth muscle cells OR HUVEC cells OR Mesenchymal s…
(mol. types = biologic drug OR chemical - endogenous mammalian OR chemical - endogenous non-mammalian OR chemical - kinase inhibitor OR chemical - other OR chemical - protease inhibitor OR chemical drug OR chemical reagent OR chemical toxicant OR complex OR cytokine OR disease OR enzyme OR function OR G-protein coupled receptor OR group OR growth factor OR ion channel OR kinase OR ligand-dependen…
Canonical Pathways XX Left Ventricle Adult Mouse
Ingenuity Canonical Pathways	Ratio	Molecules
AMPK Signaling	0.00552	PIK3R3,
B Cell Receptor Signaling	0.00592	PIK3R3,
Colorectal Cancer Metastasis Signaling	0.00429	PIK3R3,
EIF2 Signaling	0.00521	PIK3R3,
ILK Signaling	0.00559	PIK3R3,
Molecular Mechanisms of Cancer	0.0058	PIK3R3,RAPGEF3
Neuroinflammation Signaling Pathway	0.00391	PIK3R3,
Phospholipase C Signaling	0.00495	RAPGEF3,
Production of Nitric Oxide and Reactive Oxygen Species in Macrophages	0.00578	PIK3R3,
Regulation of the Epithelial-Mesenchymal Transition Pathway	0.00552	PIK3R3,
Upstream Regulators
Upstream Regulator	Molecule Type	p-value of overlap	Target molecules in dataset
TP53	transcription regulator	3e-06	CHMP4C,COX6A2,DBT,DNAJA3,DNAJB5,FKBP3,HK2,KDR,NDUFA8,NKX2-5,PIK3R3,PSTPIP2,SERPINE1,TACC2,TTN,VLDLR
Bvht	other	7.04e-05	KDR,NKX2-5,SLC8A1,TNNT2,TTN
Rhox4b (includes others)	transcription regulator	0.000556	KDR,NKX2-5
Smad	complex	0.000556	EGLN1,SERPINE1
NR3C2	ligand-dependent nuclear receptor	0.000649	SERPINE1,TACC2,TUBA4A,VLDLR
GSK3A	kinase	0.000775	KDR,NKX2-5
PPP3R1	phosphatase	0.00132	CACNB2,SLC8A1
BMP	group	0.00164	KDR,NKX2-5
TBX5	transcription regulator	0.00177	NKX2-5,TNNT2,TTN
DGAT1	enzyme	0.002	ACOX1,LPL
RB1	transcription regulator	0.00277	CACNA1S,DMPK,KDR,NKX2-5,TNNT2
SRF	transcription regulator	0.00376	MRPS35,NKX2-5,OPA3,TTN
SCD	enzyme	0.00427	ACOX1,SLC27A1
TFAM	transcription regulator	0.00427	ACOX1,ECH1
COMMD1	transporter	0.00482	EGLN1,HK2
CTCF	transcription regulator	0.00482	TUBA4A,XIST
Gsk3	group	0.00482	KDR,NKX2-5
MED30	transcription regulator	0.00482	COX6A2,LPL
PRKD1	kinase	0.0054	LPL,NKX2-5
ARHGAP35	transcription regulator	0.00617	KDR
Diseases and Bio Functions
Categories	p-Value	Molecules	# Molecules
Cardiovascular Disease	9.05e-07	SLC27A1,CACNA1S,TNNT2,CACNB2,TTN	5
Hematological Disease, Metabolic Disease	3.69e-06	ACOX1,VLDLR,TNNT2,CACNA1S,SLC8A1,LPL,SERPINE1,CACNB2	8
Metabolic Disease	4.19e-06	ACOX1,KDR,VLDLR,NT5DC3,TNNT2,CACNA1S,SLC8A1,LPL,SERPINE1,CACNB2	10
Cardiovascular Disease, Hematological Disease, Metabolic Disease	8.06e-06	VLDLR,CACNA1S,SLC8A1,LPL,CACNB2	5
Cardiovascular Disease	8.35e-06	VLDLR,CACNA1S,LPL,CACNB2	4
Cardiovascular System Development and Function, Organ Morphology, Organismal Development	9.61e-06	EGLN1,TNNT2,CACNA1S,SLC8A1,SERPINE1,CACNB2,TTN,RAPGEF3	8
Cardiovascular Disease, Cardiovascular System Development and Function, Organ Morphology, Organismal Development, Organismal Injury and Abnormalities, Skeletal and Muscular Disorders	1.4e-05	MYPN,EGLN1,TNNT2,CACNA1S,SLC8A1,LPL,FHL2,SERPINE1,CACNB2,TTN	10
Cardiovascular Disease, Hematological Disease, Metabolic Disease	1.74e-05	CACNA1S,LPL,CACNB2	3
Cardiovascular Disease, Hematological Disease, Metabolic Disease	1.96e-05	ACOX1,VLDLR,TNNT2,CACNA1S,SLC8A1,LPL,CACNB2	7
Cardiovascular Disease, Organismal Injury and Abnormalities	2.83e-05	DMPK,TNNT2,CACNA1S,SLC8A1,TUBA4A,FHL2,SERPINE1,CACNB2,TTN	9
Developmental Disorder, Embryonic Development, Organismal Development, Tissue Morphology	3.39e-05	TNNT2,SLC8A1,NKX2-5	3
Cardiovascular System Development and Function, Hematological System Development and Function	3.6e-05	TTN,COX6A2	2
Organismal Injury and Abnormalities, Renal and Urological Disease	3.6e-05	VLDLR,LPL	2
Cardiovascular Disease, Cardiovascular System Development and Function, Organ Morphology, Organismal Development, Organismal Injury and Abnormalities	3.98e-05	EGLN1,TNNT2,CACNA1S,SLC8A1,CACNB2,TTN,RAPGEF3	7
Cardiovascular Disease, Cardiovascular System Development and Function, Organ Morphology, Organismal Development, Organismal Injury and Abnormalities, Skeletal and Muscular Disorders	4.12e-05	MYPN,TNNT2,FHL2,CACNB2,TTN	5
Cardiovascular Disease, Organismal Injury and Abnormalities	4.37e-05	KDR,SBF2,TNNT2,CACNA1S,SLC8A1,LPL,TUBA4A,SERPINE1,CACNB2	9
Cardiovascular Disease, Hereditary Disorder, Organismal Injury and Abnormalities	5.6e-05	DMPK,MYPN,UBE2B,NKX2-5,TNNT2,FHL2,CACNB2,FXN,TTN	9
Cardiovascular Disease, Hematological Disease, Hereditary Disorder, Metabolic Disease, Organismal Injury and Abnormalities	5.82e-05	CACNA1S,LPL,CACNB2	3
Cardiovascular Disease, Hereditary Disorder, Organismal Injury and Abnormalities	7.83e-05	UBE2B,DMPK,MYPN,KDR,NKX2-5,TNNT2,CACNA1S,LPL,FHL2,CACNB2,FXN,TTN	12
Cardiovascular Disease, Hereditary Disorder, Organismal Injury and Abnormalities, Skeletal and Muscular Disorders	8.99e-05	MYPN,TNNT2,FHL2,CACNB2,FXN,TTN	6

## Sheet: Suppl Table 7
Analysis Settings
Reference set
Relationship to include
Includes Endogenous Chemicals
Filter Summary
Consider only molecules and/or relationships where
(species = Rat OR Mouse OR Human) AND
(confidence = Experimentally Observed OR High (predicted)) AND
(tissues/cell lines = Other Cells OR Microvascular endothelial cells OR Tissues and Primary Cells not otherwise specified OR Other Stem cells OR Fibroblasts OR Vascular smooth muscle cells OR Cells not otherwise specified OR Stem cells not otherwise specified OR Cell Line not otherwise specified OR Embryonic stem cells OR Cardiomyocytes OR Other Smooth muscle cells OR HUVEC cells OR Mesenchymal s…
(mol. types = biologic drug OR chemical - endogenous mammalian OR chemical - endogenous non-mammalian OR chemical - kinase inhibitor OR chemical - other OR chemical - protease inhibitor OR chemical drug OR chemical reagent OR chemical toxicant OR complex OR cytokine OR disease OR enzyme OR function OR G-protein coupled receptor OR group OR growth factor OR ion channel OR kinase OR ligand-dependen…
Canonical Pathways XY Left Ventricle Adult Mouse
Ingenuity Canonical Pathways	Ratio	Molecules
ATM Signaling	0.0247	PPP2R5E,CREBBP
Altered T Cell and B Cell Signaling in Rheumatoid Arthritis	0.026	NFKB2,NFKB1
Apelin Cardiomyocyte Signaling Pathway	0.0206	FGFR1,GAB2
Apoptosis Signaling	0.0227	NFKB2,NFKB1
CCR3 Signaling in Eosinophils	0.0254	FGFR1,Calm1 (includes others),GAB2
CCR5 Signaling in Macrophages	0.0133	Calm1 (includes others),
CDK5 Signaling	0.0208	PPP2R5E,NTRK2
CXCR4 Signaling	0.0263	FGFR1,GAB2,RHOU,RND2
Calcium-induced T Lymphocyte Apoptosis	0.0175	Calm1 (includes others),
Cardiac β-adrenergic Signaling	0.0185	PPP2R5E,GDE1
Upstream Regulators
Upstream Regulator	Molecule Type	p-value of overlap	Target molecules in dataset	Mechanistic Network
PRKCA	kinase	0.000128	CCL2,ID2,MMP3,SELP
IL1	group	0.000196	CCL2,MMP3,PTGS2,TNFRSF11B	IL1,NFkB (complex)
NCOR1	transcription regulator	0.000233	CDKN1B,PTGS2,SERPINF1
EGLN1	enzyme	0.000381	CDKN1B,CNTF,ICAM1,MMP3,PTGS2,TGFBR1,TNFRSF11B
TGFBR2	kinase	0.000427	CDKN1B,CTGF,HPGD,ICAM1,MMP12,MMP14,MMP3,PDPN,SELP,TNFRSF11B
TGFB1	growth factor	0.000527	CCL2,CDKN1B,CTGF,FGFR1,GLI1,ICAM1,IGF1,MMP3,MRTFA,NET1,PTGS2,SLC39A8,TGFBR1,TNFRSF11B	IL17A,NFkB (complex),TGFB1
ERBB2	kinase	0.000537	CDKN1B,DTX1,EGFR,MMP12,MMP3,PTGS2
TXNIP	other	0.000556	CDKN1B,ICAM1,NFKB1,PTGS2	NFkB (complex),TXNIP
S1PR3	g-protein coupled receptor	0.00122	ICAM1,IGF1,PTGS2
Jnk	group	0.0016	CCL2,CTGF,ICAM1,MMP12,MMP3,PTGS2
DRD2	g-protein coupled receptor	0.00179	EDNRB,IGF1,PENK
S1PR1	g-protein coupled receptor	0.00179	ICAM1,IGF1,PTGS2
ERK1/2	group	0.0022	ARRB1,C3,CEBPA,H19,ICAM1,MMP12,MMP3,PTGS2
COL18A1	other	0.00225	CCL2,EGFR,F2R,FGFR1,ICAM1,PTGS2,SELP
ESR1	ligand-dependent nuclear receptor	0.00225	C3,CCL2,EGFR,IGF1,POR,PTGS2,TNFRSF11B
HSPB3	other	0.00247	CCL2,ICAM1
HSPB6	other	0.00247	CCL2,ICAM1
HTRA1	peptidase	0.00247	EGFR,MMP3
IGFBP3	other	0.00247	ICAM1,IGF1
Ppp1cc	phosphatase	0.00247	CDKN1B,ID2
Diseases and Bio Functions
Categories	p-Value	Predicted Activation State	Activation z-score	Notes	Bias-corrected z-score	Molecules	# Molecules
Cellular Movement	2.16e-09					CCR7,FGFR1,LMO4,C3,SERPINF1,SHROOM2,SLIT3,CASS4,CTGF,PDCL,CST3,TSPO,FOXO6,TRIP6,F2R,CD63,GEM,Gm21596/Hmgb1,ADAM12,TGFBR1,ANGPT1,TNFRSF11A,CYP2S1,CHST2,EGFR,LEF1,RBP1,IGFBP5,ITGB8,SPI1,S100B,SEMA3D,PTPN23,PDPN,IGF1,BRK1,KANK1,NFKB2,RAB13,MMP3,SELP,CDKN1B,NET1,CLCA2,SORBS3,SEMA3E,FOLR1,PGLYRP1,TNFSF12,MMP12,GLI1,SERPINE2,WDR44,EDNRB,HRH1,RARRES2,ADAM33,SUMO3,B4GALT1,ARRB1,SLC9A3R1,MRTFA,PFN1,DCN,NT…	92
Cellular Movement	2.05e-08					CCR7,FGFR1,LMO4,C3,SERPINF1,SHROOM2,CASS4,CTGF,PDCL,TSPO,FOXO6,TRIP6,F2R,CD63,Gm21596/Hmgb1,ADAM12,TGFBR1,ANGPT1,TNFRSF11A,CYP2S1,CHST2,EGFR,LEF1,IGFBP5,ITGB8,SPI1,S100B,SEMA3D,PDPN,IGF1,KANK1,MMP3,SELP,CDKN1B,NET1,CLCA2,SORBS3,SEMA3E,FOLR1,PGLYRP1,TNFSF12,MMP12,GLI1,SERPINE2,WDR44,EDNRB,HRH1,RARRES2,ADAM33,SUMO3,B4GALT1,SLC9A3R1,MRTFA,DCN,NTRK2,ANGPT4,NFKB1,BST1,EYA2,CTTN,ID2,PPIA,CDH3,ITGA9,SOS…	79
Cancer, Organismal Injury and Abnormalities	5.71e-08					PDLIM4,CCR7,CTSK,MIIP,EIF4B,CDKL2,SLIT3,CTGF,CMIP,EEF2,RPL26,SREBF2,DGKK,VANGL1,ECM1,CALU,PDZD11,TNFRSF11A,NFASC,SHOX2,CDHR5,NCOA7,CSMD1,SLCO2A1,ITGB8,ADAMTS10,PTPN23,BRK1,HAT1,HNRNPUL1,THSD4,RHOU,GPR34,EFEMP1,FOLR1,PENK,GLI1,IKZF3,EMB,B4GALT1,SLC9A3R1,PFN1,ADAMTS15,ALDH1L2,DCN,CREBBP,RPS4Y1,CGNL1,BST1,DTX1,RDH11,SPATA7,RASGEF1B,FAM8A1,PLXNA4,SMC5,ARRDC3,CDC5L,DAXX,HMGB2,SLCO2B1,SLC4A4,MTMR12,PTG…	293
Cancer, Organismal Injury and Abnormalities	9.24e-08					PDLIM4,CCR7,CTSK,EIF4B,CDKL2,SLIT3,CTGF,CMIP,EEF2,SREBF2,DGKK,VANGL1,ECM1,CALU,PDZD11,TNFRSF11A,NFASC,SHOX2,CDHR5,NCOA7,CSMD1,SLCO2A1,ITGB8,ADAMTS10,HAT1,HNRNPUL1,THSD4,RHOU,GPR34,EFEMP1,FOLR1,PENK,GLI1,IKZF3,EMB,B4GALT1,SLC9A3R1,PFN1,ADAMTS15,ALDH1L2,DCN,CREBBP,RPS4Y1,CGNL1,BST1,DTX1,RDH11,SPATA7,RASGEF1B,FAM8A1,TMCO4,PLXNA4,SMC5,CDC5L,DAXX,HMGB2,SLCO2B1,SLC4A4,MTMR12,PTGS2,RCN1,ERCC8,SLC12A5,SE…	292
Cellular Development, Connective Tissue Development and Function, Tissue Development	1.42e-07					GPC3,FGFR1,C3,SERPINF1,TNFSF12,GLI1,CST3,KLF10,NFIC,F2R,ECM1,Clec2d (includes others),TGFBR1,HSD11B1,TNFRSF11A,NFKB1,LEF1,SBNO2,IGF1,CEBPA,NFKB2,TNFRSF11B,GAB2,PTGS2,CCL2,SEMA3A,CNTF	27
Cancer, Organismal Injury and Abnormalities, Reproductive System Disease	2.06e-07					GPC3,PDLIM4,CCR7,FGFR1,CTSK,C3,TUBB3,SERPINF1,LSR,EIF4B,SLIT3,CTGF,Pdlim3,MEN1,SREBF2,POR,F2R,ECM1,ALDH1A1,IFITM2,GRIN2D,ADAM12,TGFBR1,ANGPT1,HSD11B1,DUSP4,EGFR,APOBEC3B,APOD,SRPK1,GSTM3,IGFBP5,SPI1,ADAMTS10,PDPN,IGF1,MMP3,HNRNPUL1,CDKN1B,EFEMP1,FLRT2,SLC12A6,FOLR1,TNFSF12,MMP12,BNC1,GLI1,HRH1,KLF10,SUMO3,ARRB1,SLC9A3R1,EPSTI1,ALDH1A2,PFN1,DCN,CREBBP,SLC25A14,NTRK2,RPL4,TTI1,PTGS1,LRRN4,ZNF384,NF…	83
Cardiovascular System Development and Function, Organismal Development	4.19e-07					GPC3,CCR7,FGFR1,NDNF,C3,SERPINF1,TUBB3,SHROOM2,CTGF,CST3,POR,F2R,CD63,ECM1,Gm21596/Hmgb1,ANGPT1,TGFBR1,LEF1,SRPK1,ITGB8,SEMA3D,IGF1,SELP,CDKN1B,SEMA3E,TNFSF12,MMP12,GLI1,EDNRB,HRH1,KLF10,ALDH1A2,WNT2,GATA5,ECE1,DCN,CREBBP,NTRK2,GRK6,EMP3,PPIA,SOS1,PLXNA4,HMGB2,PLVAP,PTGS2,CCL2,SEMA3A,OPTC,ICAM1,MMP14	51
Cancer, Organismal Injury and Abnormalities	4.82e-07					CCR7,FGFR1,C3,TUBB3,CTGF,HMGN1,CST3,MEN1,TSPO,POR,F2R,IFITM2,GRIN2D,ADAM12,TGFBR1,HSD11B1,TNFRSF11A,DUSP4,EGFR,GSTM3,IGFBP5,IGF1,TNFRSF11B,MMP3,CDKN1B,GPR34,EFEMP1,FLRT2,FOLR1,BNC1,GLI1,SERPINE2,EDNRB,HRH1,EPSTI1,MRTFA,CDH6,ALDH1A2,G3BP2,RPL3,CREBBP,NTRK2,SH3BGRL,GRK6,PTGS1,LRRN4,NFKB1,CEBPD,CTTN,ID2,PPIA,ITGA9,TM4SF1,DAXX,HMGB2,PTGS2,CCL2,DPYSL3,ICAM1,MMP14	60
Organismal Development	6.43e-07					GPC3,CTSK,C3,SCYL1,NFIC,CPT1C,HSD11B1,TNFRSF11A,GRIA4,EGFR,LEF1,IGFBP5,SBNO2,SPI1,PEX11B,IGF1,NPR3,NFKB2,TNFRSF11B,HAT1,CDKN1B,EFEMP1,SLC12A6,GLI1,EDNRB,HRH1,NPY1R,SUMO3,B4GALT1,ARRB1,MRTFA,GRIA3,ALDH1A2,ANO1,WNT2,CSGALNACT2,DCN,CREBBP,NTRK2,BSCL2,M6PR,TRPV2,ZNF384,KCNC3,DNAJC10,H19,ID2,CEBPA,PLVAP,SLC4A4,PLP1,SEMA3A,ERCC8,CPE,GCGR,MMP14	56
Cancer, Organismal Injury and Abnormalities	8.95e-07					PDLIM4,CCR7,CTSK,EIF4B,SLIT3,CTGF,MEN1,TSPO,PPL,SREBF2,F2R,ECM1,ALDH1A1,CALU,PDZD11,GRIN2D,ADAM12,TGFBR1,NFASC,CDHR5,ATXN10,CSMD1,APOD,ITGB8,ADAMTS10,IGF1,TPPP3,CHL1,HNRNPUL1,EFEMP1,SLC12A6,FOLR1,TNFSF12,BNC1,GLI1,SERPINE2,KLF10,ADAM33,SUMO3,EMB,ARRB1,SLC9A3R1,PFN1,ADAMTS15,DCN,CREBBP,NTRK2,IRAK2,RPL4,PTGS1,ZNF384,BST1,ABCD4,H19,S100A6,CASQ1,CEBPA,SOS1,PLXNA4,RBBP9,IRF2BP2,MTMR12,PTGS2,SEPT9,GDPG…	135
Ophthalmic Disease, Organismal Injury and Abnormalities	1.02e-06					EFEMP1,C2,C3,PTGS2,CCL2,OPTC,CST3,NTRK2,CDH3,PTGS1,FSCN2,PTGFR	12
Cancer, Organismal Injury and Abnormalities	1.36e-06					CCR7,CTSK,MIIP,CDKL2,SLIT3,CTGF,EEF2,SREBF2,DGKK,VANGL1,ECM1,CALU,PDZD11,TNFRSF11A,NFASC,CDHR5,NCOA7,CSMD1,SLCO2A1,ITGB8,ADAMTS10,HNRNPUL1,THSD4,RHOU,GPR34,EFEMP1,FOLR1,PENK,GLI1,IKZF3,EMB,SLC9A3R1,PFN1,ADAMTS15,DCN,CREBBP,RPS4Y1,CGNL1,BST1,RDH11,SPATA7,RASGEF1B,FAM8A1,PLXNA4,SMC5,CDC5L,DAXX,HMGB2,SLCO2B1,SLC4A4,MTMR12,PTGS2,RCN1,ERCC8,SLC12A5,SEPT9,CEP135,MTHFD2,MMP14,GPC3,VAMP4,FGFR1,NDNF,C3,TU…	251
Cardiovascular System Development and Function	1.38e-06					GPC3,CCR7,FGFR1,NDNF,C3,SERPINF1,TUBB3,SHROOM2,CTGF,CST3,POR,F2R,CD63,ECM1,Gm21596/Hmgb1,ADAM12,ANGPT1,TGFBR1,SHOX2,LEF1,SRPK1,ITGB8,SPI1,SEMA3D,PDPN,IGF1,TNFRSF11B,MMP3,SELP,CDKN1B,SEMA3E,TNFSF12,MMP12,GLI1,EDNRB,HRH1,KLF10,B4GALT1,ALDH1A2,WNT2,GATA5,ECE1,DCN,CREBBP,NTRK2,GRK6,ANGPT4,EMP3,HPGD,CTTN,PPIA,SOS1,PLXNA4,SMAD9,HMGB2,PLVAP,GAB2,PTGS2,CCL2,SEMA3A,SEPT9,OPTC,ICAM1,MMP14	64
Cancer, Organismal Injury and Abnormalities	1.64e-06					CCR7,CTSK,CDKL2,SLIT3,CTGF,EEF2,SREBF2,DGKK,VANGL1,ECM1,CALU,PDZD11,TNFRSF11A,NFASC,CDHR5,NCOA7,CSMD1,SLCO2A1,ITGB8,ADAMTS10,HNRNPUL1,THSD4,RHOU,GPR34,EFEMP1,FOLR1,PENK,GLI1,EMB,SLC9A3R1,PFN1,ADAMTS15,DCN,CREBBP,RPS4Y1,CGNL1,BST1,RDH11,SPATA7,RASGEF1B,FAM8A1,PLXNA4,SMC5,CDC5L,DAXX,HMGB2,SLCO2B1,SLC4A4,MTMR12,PTGS2,RCN1,ERCC8,SLC12A5,SEPT9,CEP135,MTHFD2,MMP14,GPC3,VAMP4,FGFR1,NDNF,C3,TUBB3,RHPN2,H…	242
Tissue Morphology	1.76e-06					CTSK,C3,CTGF,MEN1,F2R,CD63,P2RY13,ADAM12,ANGPT1,TGFBR1,HSD11B1,TNFRSF11A,CYP27A1,CHST2,EGFR,APOD,B4GALNT1,IGFBP5,ITGB8,SPI1,IGF1,NPR3,NFKB2,TNFRSF11B,SELP,CDKN1B,TNFSF12,MMP12,GLI1,SERPINE2,EDNRB,NPY1R,IKZF3,B4GALT1,ALDH1A2,GATA5,Clec2d (includes others),DCN,NTRK2,PAFAH1B2,NFKB1,ID2,CEBPA,STMN1,SLC4A4,GAB2,PTGS2,PLP1,CCL2,FAIM2,CNTF,ICAM1,MMP14	53
Cancer, Organismal Injury and Abnormalities, Reproductive System Disease	2.4e-06					GPC3,PDLIM4,CCR7,FGFR1,CTSK,C3,TUBB3,SERPINF1,LSR,EIF4B,SLIT3,CTGF,Pdlim3,MEN1,SREBF2,POR,F2R,ECM1,ALDH1A1,GRIN2D,ADAM12,TGFBR1,TNFRSF11A,EGFR,APOBEC3B,APOD,SRPK1,GSTM3,IGFBP5,SPI1,ADAMTS10,PDPN,IGF1,MMP3,HNRNPUL1,CDKN1B,GPR34,EFEMP1,FLRT2,FOLR1,TNFSF12,MMP12,GLI1,HRH1,KLF10,SUMO3,ARRB1,SLC9A3R1,EPSTI1,PFN1,DCN,CREBBP,SLC25A14,NTRK2,RPL4,TTI1,PTGS1,ZNF384,NFKB1,EMP3,CEBPD,CTTN,H19,NPTX1,PPIA,S100…	78
Cancer, Organismal Injury and Abnormalities, Reproductive System Disease	2.51e-06					GPC3,PDLIM4,CCR7,FGFR1,CTSK,C3,TUBB3,SERPINF1,LSR,EIF4B,SLIT3,CTGF,Pdlim3,MEN1,SREBF2,POR,ECM1,ALDH1A1,GRIN2D,ADAM12,TGFBR1,EGFR,APOBEC3B,APOD,SRPK1,GSTM3,IGFBP5,SPI1,ADAMTS10,PDPN,IGF1,MMP3,HNRNPUL1,CDKN1B,EFEMP1,FLRT2,FOLR1,TNFSF12,MMP12,GLI1,HRH1,KLF10,SUMO3,ARRB1,EPSTI1,SLC9A3R1,PFN1,DCN,CREBBP,SLC25A14,NTRK2,RPL4,TTI1,PTGS1,ZNF384,NFKB1,EMP3,CEBPD,H19,NPTX1,PPIA,S100A6,CDH3,CEBPA,STMN1,PTGS2…	72
Ophthalmic Disease, Organismal Injury and Abnormalities	2.57e-06					EFEMP1,C2,C3,PTGS2,CCL2,OPTC,CST3,NTRK2,PTGS1,FSCN2	10
Cellular Movement, Immune Cell Trafficking	2.65e-06					CCR7,C3,PGLYRP1,TNFSF12,MMP12,SERPINE2,RARRES2,SUMO3,B4GALT1,FOXO6,F2R,Gm21596/Hmgb1,DCN,TGFBR1,CHST2,NFKB1,BST1,PPIA,SPI1,S100B,ITGA9,SOS1,SELP,PTGS2,PLP1,CCL2,ACKR2,RAB27A,ICAM1,MMP14	30
Cancer, Organismal Injury and Abnormalities	2.76e-06					CCR7,EFEMP1,FGFR1,FLRT2,FOLR1,TUBB3,BNC1,SERPINE2,EDNRB,CTGF,POR,EPSTI1,CDH6,ALDH1A2,G3BP2,F2R,IFITM2,ADAM12,TGFBR1,NTRK2,HSD11B1,TNFRSF11A,GRK6,PTGS1,DUSP4,LRRN4,NFKB1,EGFR,CEBPD,ID2,PPIA,IGFBP5,ITGA9,TM4SF1,TNFRSF11B,MMP3,HMGB2,CDKN1B,PTGS2,CCL2,DPYSL3,ICAM1	42
