# Supplementary material for: The developmental origins of sex-biased expression in cardiac development
Source: Biol Sex Differ. 2019 Sep 5;10:46. doi: 10.1186/s13293-019-0259-1 (PMC6727560; doi:10.1186/s13293-019-0259-1)
Supplement: Supplementary file 15 — Dataset S9. Sex-biased Genes Shared between Human and Mouse Adult Hearts (XLSX 13 kb) [file 13293_2019_259_MOESM15_ESM.xlsx]

## Sheet: Sheet1
Shared biased genes between Mouse Heart and Human Left Ventricle
Female	Male
AADAT	MARCH3
ACSS1	ABAT
ADAM32	ABCC3
ADPRM	ABHD12
ANKRD23	ABHD2
BAALC	ABI1
BHLHE40	ACACA
CCDC17	ACAT2
CCDC83	ACVR1
CDH23	ADAMDEC1
CITED4	ADAMTS15
COL26A1	ADAMTS6
COPS7B	ADNP2
CORO2B	ALDH1L1
CROCC	ALG11
CYP4X1	ANKRD26
DFNB59	ANKRD27
DPYSL5	ANKRD63
DUOX1	AP4E1
DUSP15	APOB
EFCC1	ARG2
EPS8L2	ARHGAP24
FAM162B	ARSB
FAM184A	ARSG
FAM89A	ATP2B4
FBP2	ATP6V1A
GABRB2	ATP7B
GIPC3	B3GALNT1
GNRH1	B4GALNT3
HEXIM2	BAMBI
HPCAL4	BEST3
HSD17B13	BMP2K
IFI44	BSCL2
IGDCC3	BSN
IQCB1	C1QB
KIT	C1QC
KLHL35	C3AR1
LRRC1	CALU
LRTM1	CASQ1
MAFA	CBS
MDGA1	CCDC134
METTL21B	CCDC18
MPPED1	CCDC8
MYO15B	CD101
MYO3B	CD163
NANOS3	CD180
NPAS3	CD226
NUDT8	CD68
OSBPL10	CD84
PDE4C	CDCA7L
PIK3R6	CDCP1
PIWIL2	CDHR2
PLCH2	CDHR5
PRTG	CDYL
PZP	CELSR1
RAB37	CERS6
RGS22	CGNL1
RUNDC3A	CHID1
SCUBE2	CHN2
SLC26A4	CHPF2
SLC4A11	CHRM2
SPRY4	CITED2
SYCP2	CLEC5A
TANGO2	CLSTN1
TCF15	CNN1
TPD52L1	CNPPD1
TRIM7	CNTN3
TRIM9	COL23A1
VWA3A	CRB1
XCL1	CTNND2
	CTSB
	DCBLD2
	DHCR24
	DLG2
	DNAJC3
	DNAJC6
	DNAL1
	DOCK3
	DOK5
	DPY19L1
	DSC2
	DTL
	EFNA5
	EFTUD1
	EFTUD2
	EHF
	ELOVL6
	ENTPD8
	ERBB4
	ESYT3
	ETV1
	EXOC5
	EXOC7
	EYA4
	EZR
	F5
	FADS1
	FAH
	FAM13B
	FAM168A
	FAM180A
	FAM3C
	FAM46B
	FAM46C
	FASN
	FBXO9
	FCGBP
	FGF14
	FGFRL1
	FIGN
	FKBP2
	FNDC9
	FOXK1
	FRRS1
	FZD1
	GAB2
	GADL1
	GAN
	GDPGP1
	GGCX
	GLB1
	GLE1
	GM2A
	GMNC
	GPR137B
	GPR17
	GPRC5B
	GPRIN3
	GRAMD3
	GSE1
	GSR
	GUCA1A
	GUCA2A
	GUCY2C
	H2AFY
	H2AFY2
	HAT1
	HK3
	HMGCR
	HMGCS2
	HOGA1
	HPD
	HSDL1
	HSPA5
	IBTK
	ICMT
	IFNLR1
	IGFBP2
	IGSF5
	IGSF9B
	IKZF2
	ILDR2
	INTS5
	IP6K3
	IQCG
	IQUB
	ITGA3
	ITGA9
	ITGAM
	ITGB2
	KBTBD11
	KCNH2
	KDELR3
	KLHL3
	KNSTRN
	LAD1
	LARS2
	LGR5
	LILRB4
	LMCD1
	LNX2
	LRP12
	LRP4
	LRPAP1
	LRWD1
	M6PR
	MAGI3
	MAP3K9
	MARCO
	MCM4
	MCTP2
	MEIS2
	MEP1A
	MGAT5
	MICAL2
	MMS22L
	MRC1
	MROH1
	MSR1
	MTHFR
	MTSS1
	MUC5B
	MYEF2
	NCAM1
	NCKAP1L
	NEFM
	NFAM1
	NHSL1
	NLGN1
	NOS1AP
	NPNT
	NPPA
	NPTN
	NUCB2
	NUP155
	ORMDL2
	OXTR
	PAM
	PAQR3
	PARN
	PCDH20
	PCDHA9
	PDIA6
	PDPN
	PEG3
	PGR
	PHACTR1
	PIGH
	PIGS
	PIK3R5
	PITPNA
	PKD1
	PLCXD3
	PLEKHA7
	PLS1
	POLD2
	POLH
	POSTN
	PRIM2
	PTAFR
	PTPDC1
	PTPN14
	PTPRJ
	PVRL1
	PVRL3
	PXMP4
	QPCTL
	RAB11FIP4
	RAB6B
	RAD50
	RAD54L2
	RALGPS2
	RAMP1
	RCAN3
	REPS1
	REST
	RNF121
	RNF169
	RNF41
	RNGTT
	ROCK1
	ROR1
	RPS6KA2
	SCN10A
	SDF2L1
	SEL1L
	SEMA3A
	SEMA3C
	SEMA5A
	SERINC5
	SERPINA10
	SFMBT2
	SFXN1
	SGMS2
	SH3GL2
	SHC4
	SLAMF8
	SLC13A4
	SLC1A4
	SLC2A9
	SLC36A4
	SLC38A1
	SLC7A2
	SLCO2A1
	SMAP1
	SMIM6
	SNRNP48
	SNX7
	SORT1
	SPN
	SREBF2
	ST3GAL1
	STAG1
	STARD4
	STOML1
	SYNJ1
	SYPL2
	SYT5
	SYVN1
	TBC1D1
	TBCCD1
	TBX20
	TEC
	TENM2
	THRA
	TMEM127
	TMEM185B
	TMEM198
	TMEM252
	TMEM56
	TMEM97
	TPPP
	TREM2
	TRIQK
	TRPM7
	TSPAN18
	TSPAN5
	TTK
	TUBGCP4
	TXK
	TXNDC5
	UBE2V1
	UTS2R
	VANGL1
	VRK2
	WDFY3
	WDPCP
	WLS
	XBP1
	XRCC4
	YIPF5
	YWHAQ
	ZBED4
	ZBTB7B
	ZDHHC2
	ZDHHC20
	ZIK1
	ZSCAN30
